# Supplementary material for: Programmable graphene nanobubbles with three-fold symmetric pseudo-magnetic fields
Source: Nat Commun. 2019 Jul 16;10:3127. doi: 10.1038/s41467-019-11038-7 (PMC6635427; doi:10.1038/s41467-019-11038-7)
Supplement: Supplementary file 5 — Source Data [file 41467_2019_11038_MOESM5_ESM.xlsx]

## Sheet: Figure1d
Figure1d
		|tip bias|(V)	Height(nm)	Basal radius(nm)	|tip bias|(V)	Height(nm)	Basal radius(nm)	|tip bias|(V)	Height(nm)	Basal radius(nm)	|tip bias|(V)	Height(nm)	Basal radius(nm)	|tip bias|(V)	Height(nm)	Basal radius(nm)	|tip bias|(V)	Height(nm)	Basal radius(nm)
		4	4.79	56.6189	5	5.45	67.9163	6	7.28	93.7981	7	7.94	120.544	8	9.17	133.345	9	11.98	129.457
		4	3.94	45.6471	5	6.09	67.3894	6	7.49	93.6963	7	7.09	113.316	8	8.79	121.556	9	13.63	122.17
		4	3.48	42.6215	5	6.11	67.914	6	8.33	91.7741	7	7.46	110.212	8	8.66	123.143	9	10.84	126.459
		4	4.78	55.6664	5	6.14	67.3965	6	7.12	93.3218	7	7.66	115.266	8	8.95	119.59	9	10.25	125.258
		4	4.17	51.3381	5	6.37	65.65	6	7.06	91.6873	7	7.56	112.683	8	8.48	123.942	9	10.3	129.321
		4	5.19	57.2312	5	6.43	70.2365	6	7.57	92.1721	7	7.93	107.507	8	8.17	119.709	9	11.6	135.57
		4	4.24	52.8775	5	5.88	67.1243	6	6.99	83.8728	7	7.45	116.652	8	9.67	135.217	9	10.35	130.412
		4	4.63	55.9857	5	5.88	66.1884	6	7.78	89.0276	7	7.97	120.107	8	9.6	126.497	9	10.66	132.579
		4	4.58	58.0156	5	5.97	66.4691	6	7.53	86.8009	7	7.94	118.466	8	9.97	130.29	9	10.33	132.242
		4	4.82	56.4613	5	6.02	66.4571	6	6.99	89.7221	7	7.39	115.803	8	9.18	134.899	9	11.18	135.111
		4	4.832	54.86	5	6.38	68.4392	6	6.79	90.5168	7	8.94	127.374	8	9.56	129.96	9	11.12	128.63
		4	3.55	43.6546	5	6.99	69.085	6	7.41	87.6039	7	7.86	116.338				9	11.61	132.914
		4	4.75	55.6664	5	6.36	66.1884	6	7.55	88.2195	7	7.88	119.802				9	11.72	130.619
		4	4.85	56.7761	5	6.83	68.5694	6	6.92	87.4039	7	7.52	116.42				9	11.39	127.512
		4	4.98	55.0222	5	6.18	69.085	6	6.99	93.7981	7	7.71	117.779				9	11.67	127.649
		4	4.92	58.322				6	7.79	102.599	7	7.18	110.371				9	10.66	130.143
		4	4.89	54.86				6	7.18	88.3277	7	7.7	110.932				9	11.48	133.189
		4	4.81	54.6973				6	6.74	90.9028	7	7.7	118.842				9	11.09	133.714
		4	4.64	55.3452				6	6.69	92.4583	7	7.14	110.932
		4	4.76	57.4006				6	7.16	93.8829	7	8.42	109.966

## Sheet: Figure2b
Figure2b
		-4V		-5V		-6V		-7V		-8V		-9V		-10V		-11V
		r(nm)	h(nm)	r(nm)	h(nm)	r(nm)	h(nm)	r(nm)	h(nm)	r(nm)	h(nm)	r(nm)	h(nm)	r(nm)	h(nm)	r(nm)	h(nm)
		0	-0.047	0	-0.097	0	-0.077	0	-0.104	4	0.069	-10	-0.033	0	0.372	-4	-0.064
		6.803	-0.047	6.803	-0.097	6.803	-0.071	6.803	-0.049	10.803	0.042	-3.197	-0.051	6.803	0.371	2.803	-0.08
		13.605	-0.074	13.605	-0.079	13.605	-0.067	13.605	-0.016	17.605	0.005	3.605	-0.038	13.605	0.371	9.605	-0.109
		20.408	-0.104	20.408	-0.072	20.408	-0.038	20.408	0.002	24.408	-0.011	10.408	-0.036	20.408	0.371	16.408	-0.117
		27.211	-0.156	27.211	-0.072	27.211	-0.006	27.211	-0.013	31.211	-0.015	17.211	-0.019	27.211	0.368	23.211	-0.109
		34.014	-0.173	34.014	-0.08	34.014	0.004	34.014	-0.014	38.014	-0.007	24.014	-0.014	34.014	0.359	30.014	-0.069
		40.816	-0.212	40.816	-0.092	40.816	-0.005	40.816	-0.024	44.816	-0.001	30.816	-0.013	40.816	0.349	36.816	-0.005
		47.619	-0.241	47.619	-0.088	47.619	-0.038	47.619	-0.034	51.619	0.011	37.619	-0.013	47.619	0.345	43.619	-0.005
		54.422	-0.241	54.422	-0.069	54.422	-0.063	54.422	-0.079	58.422	0.023	44.422	-0.006	54.422	0.341	50.422	-0.001
		61.224	-0.112	61.224	-0.069	61.224	-0.104	61.224	-0.09	65.224	0.023	51.224	0.03	61.224	0.331	57.224	0.01
		68.027	0.33	68.027	-0.083	68.027	-0.118	68.027	-0.097	72.027	-0.001	58.027	0.072	68.027	0.331	64.027	0.06
		74.83	0.716	74.83	-0.174	74.83	-0.12	74.83	-0.093	78.83	-0.002	64.83	0.109	74.83	0.345	70.83	0.097
		81.633	0.721	81.633	-0.179	81.633	-0.114	81.633	-0.072	85.633	-0.006	71.633	0.162	81.633	0.368	77.633	0.098
		88.435	0.579	88.435	-0.176	88.435	-0.107	88.435	-0.048	92.435	-0.016	78.435	0.22	88.435	0.368	84.435	0.132
		95.238	0.323	95.238	-0.165	95.238	-0.088	95.238	-0.048	99.238	-0.046	85.238	0.283	95.238	0.343	91.238	0.195
		102.041	0.158	102.041	-0.146	102.041	-0.083	102.041	-0.091	106.041	-0.046	92.041	0.363	102.041	0.332	98.041	0.232
		108.844	0.047	108.844	-0.137	108.844	-0.085	108.844	-0.101	112.844	-0.034	98.844	0.395	108.844	0.321	104.844	0.262
		115.646	-0.004	115.646	-0.124	115.646	-0.095	115.646	-0.114	119.646	-0.027	105.646	0.396	115.646	0.311	111.646	0.275
		122.449	-0.019	122.449	-0.121	122.449	-0.101	122.449	-0.114	126.449	-0.021	112.449	0.396	122.449	0.301	118.449	0.285
		129.252	-0.017	129.252	-0.121	129.252	-0.108	129.252	-0.137	133.252	-0.006	119.252	0.376	129.252	0.301	125.252	0.296
		136.054	-0.026	136.054	-0.121	136.054	-0.108	136.054	-0.14	140.054	-0.004	126.054	0.37	136.054	0.317	132.054	0.307
		142.857	-0.012	142.857	-0.137	142.857	-0.108	142.857	-0.131	146.857	0.021	132.857	0.339	142.857	0.33	138.857	0.325
		149.66	-0.027	149.66	-0.145	149.66	-0.117	149.66	-0.109	153.66	0.064	139.66	0.331	149.66	0.344	145.66	0.305
		156.463	-0.024	156.463	-0.172	156.463	-0.118	156.463	-0.076	160.463	0.109	146.463	0.321	156.463	0.353	152.463	0.262
		163.265	-0.026	163.265	-0.181	163.265	-0.126	163.265	-0.076	167.265	0.153	153.265	0.321	163.265	0.364	159.265	0.249
		170.068	-0.027	170.068	-0.198	170.068	-0.127	170.068	-0.081	174.068	0.188	160.068	0.373	170.068	0.384	166.068	0.237
		176.871	-0.058	176.871	-0.222	176.871	-0.144	176.871	-0.088	180.871	0.212	166.871	0.42	176.871	0.396	172.871	0.237
		183.673	-0.124	183.673	-0.242	183.673	-0.153	183.673	-0.088	187.673	0.284	173.673	0.42	183.673	0.417	179.673	0.238
		190.476	-0.143	190.476	-0.242	190.476	-0.146	190.476	-0.071	194.476	0.329	180.476	0.411	190.476	0.417	186.476	0.288
		197.279	-0.143	197.279	-0.194	197.279	-0.153	197.279	-0.071	201.279	0.36	187.279	0.352	197.279	0.418	193.279	0.352
		204.082	-0.121	204.082	-0.172	204.082	-0.145	204.082	-0.101	208.082	0.369	194.082	0.341	204.082	0.459	200.082	0.368
		210.884	-0.11	210.884	-0.172	210.884	-0.141	210.884	-0.101	214.884	0.402	200.884	0.327	210.884	0.525	206.884	0.804
		217.687	-0.095	217.687	-0.173	217.687	-0.14	217.687	-0.056	221.687	0.404	207.687	0.327	217.687	0.594	213.687	1.59
		224.49	-0.095	224.49	-0.178	224.49	-0.142	224.49	-0.044	228.49	0.399	214.49	0.322	224.49	0.701	220.49	2.692
		231.293	-0.121	231.293	-0.195	231.293	-0.153	231.293	-0.042	235.293	0.38	221.293	0.327	231.293	1.348	227.293	3.68
		238.095	-0.124	238.095	-0.195	238.095	-0.157	238.095	-0.042	242.095	0.356	228.095	0.381	238.095	2.521	234.095	4.371
		244.898	-0.124	244.898	-0.163	244.898	-0.159	244.898	-0.042	248.898	0.37	234.898	0.413	244.898	3.948	240.898	4.864
		251.701	-0.102	251.701	-0.087	251.701	-0.153	251.701	-0.041	255.701	0.372	241.701	0.476	251.701	5.037	247.701	5.231
		258.503	-0.099	258.503	-0.023	258.503	-0.149	258.503	-0.037	262.503	0.39	248.503	0.539	258.503	5.743	254.503	5.596
		265.306	-0.102	265.306	-0.002	265.306	-0.144	265.306	-0.025	269.306	0.468	255.306	0.896	265.306	6.096	261.306	5.836
		272.109	-0.106	272.109	0.007	272.109	-0.144	272.109	-0.031	276.109	0.666	262.109	1.701	272.109	6.309	268.109	6.062
		278.912	-0.107	278.912	-0.019	278.912	-0.146	278.912	-0.075	282.912	1.381	268.912	2.972	278.912	6.45	274.912	6.38
		285.714	-0.094	285.714	-0.038	285.714	-0.149	285.714	-0.09	289.714	2.487	275.714	4.094	285.714	6.665	281.714	6.88
		292.517	-0.1	292.517	-0.033	292.517	-0.147	292.517	-0.089	296.517	3.712	282.517	4.905	292.517	6.886	288.517	7.579
		299.32	-0.098	299.32	-0.035	299.32	-0.15	299.32	0.034	303.32	4.635	289.32	5.319	299.32	7.155	295.32	8.5
		306.122	-0.098	306.122	-0.055	306.122	-0.166	306.122	0.548	310.122	5.282	296.122	5.646	306.122	7.544	302.122	9.452
		312.925	-0.074	312.925	-0.091	312.925	-0.166	312.925	1.572	316.925	5.805	302.925	5.825	312.925	8.053	308.925	10.371
		319.728	0.011	319.728	-0.091	319.728	-0.149	319.728	2.936	323.728	6.107	309.728	5.968	319.728	8.622	315.728	11.309
		326.531	0.114	326.531	-0.048	326.531	-0.087	326.531	4.088	330.531	6.396	316.531	6.206	326.531	9.193	322.531	12.513
		333.333	0.161	333.333	-0.003	333.333	0.166	333.333	4.857	337.333	6.605	323.333	6.537	333.333	9.985	329.333	13.961
		340.136	0.161	340.136	0.018	340.136	0.89	340.136	5.35	344.136	6.955	330.136	6.948	340.136	11.012	336.136	15.432
		346.939	0.137	346.939	0.034	346.939	2.102	346.939	5.777	350.939	7.287	336.939	7.341	346.939	12.323	342.939	16.948
		353.741	0.12	353.741	0.466	353.741	3.406	353.741	6.17	357.741	7.576	343.741	7.777	353.741	13.755	349.741	18.236
		360.544	0.12	360.544	1.492	360.544	4.3	360.544	6.506	364.544	7.941	350.544	8.293	360.544	15.062	356.544	19.484
		367.347	0.172	367.347	2.862	367.347	4.877	367.347	6.666	371.347	8.452	357.347	8.923	367.347	16.228	363.347	20.477
		374.15	0.515	374.15	3.895	374.15	5.214	374.15	6.832	378.15	9.066	364.15	9.671	374.15	17.226	370.15	21.526
		380.952	1.21	380.952	4.455	380.952	5.446	380.952	7.072	384.952	9.599	370.952	10.477	380.952	18.096	376.952	22.52
		387.755	2.073	387.755	4.651	387.755	5.446	387.755	7.368	391.755	10.052	377.755	11.328	387.755	18.623	383.755	23.389
		394.558	2.235	394.558	4.734	394.558	5.418	394.558	7.462	398.558	10.1	384.558	12.004	394.558	19.247	390.558	24.112
		401.361	2.743	401.361	4.901	401.361	5.334	401.361	7.462	405.361	10.147	391.361	12.466	401.361	19.247	397.361	24.579
		408.163	2.155	408.163	5	408.163	5.354	408.163	7.374	412.163	10.032	398.163	12.648	408.163	18.694	404.163	24.579
		414.966	1.576	414.966	4.877	414.966	5.371	414.966	7.044	418.966	9.347	404.966	12.648	414.966	17.958	410.966	24.324
		421.769	0.739	421.769	4.569	421.769	5.354	421.769	6.659	425.769	8.505	411.769	12.352	421.769	16.569	417.769	23.489
		428.571	0.206	428.571	3.662	428.571	5.108	428.571	6.356	432.571	7.795	418.571	11.421	428.571	14.873	424.571	22.239
		435.374	0.018	435.374	2.221	435.374	4.661	435.374	5.953	439.374	7.259	425.374	10.169	435.374	13.098	431.374	20.403
		442.177	0.002	442.177	0.946	442.177	3.928	442.177	5.541	446.177	6.823	432.177	9.075	442.177	11.454	438.177	18.33
		448.98	-0.029	448.98	0.113	448.98	2.724	448.98	5.124	452.98	6.415	438.98	8.326	448.98	10.125	444.98	16.334
		455.782	-0.029	455.782	-0.139	455.782	1.303	455.782	4.656	459.782	6.164	445.782	7.876	455.782	9.121	451.782	14.385
		462.585	-0.008	462.585	-0.156	462.585	0.285	462.585	4.062	466.585	5.901	452.585	7.438	462.585	8.254	458.585	12.681
		469.388	0.002	469.388	-0.18	469.388	-0.17	469.388	3.017	473.388	5.559	459.388	7.016	469.388	7.679	465.388	11.159
		476.19	-0.003	476.19	-0.219	476.19	-0.225	476.19	1.683	480.19	5.02	466.19	6.528	476.19	7.256	472.19	10.103
		482.993	-0.019	482.993	-0.22	482.993	-0.227	482.993	0.604	486.993	4.185	472.993	6.013	482.993	7.034	478.993	9.155
		489.796	-0.022	489.796	-0.219	489.796	-0.218	489.796	0.096	493.796	3.008	479.796	5.607	489.796	6.695	485.796	8.472
		496.599	-0.013	496.599	-0.184	496.599	-0.175	496.599	0.073	500.599	1.658	486.599	5.335	496.599	6.373	492.599	7.86
		503.401	-0.013	503.401	-0.157	503.401	-0.108	503.401	0.024	507.401	0.746	493.401	5.152	503.401	6.09	499.401	7.364
		510.204	-0.002	510.204	-0.148	510.204	-0.097	510.204	-0.023	514.204	0.298	500.204	4.698	510.204	5.911	506.204	6.905
		517.007	0.018	517.007	-0.148	517.007	-0.09	517.007	-0.036	521.007	0.254	507.007	3.92	517.007	5.749	513.007	6.582
		523.81	0.024	523.81	-0.164	523.81	-0.102	523.81	-0.053	527.81	0.234	513.81	2.627	523.81	5.511	519.81	6.268
		530.612	0.026	530.612	-0.195	530.612	-0.111	530.612	-0.065	534.612	0.218	520.612	1.371	530.612	5.238	526.612	5.944
		537.415	0.02	537.415	-0.208	537.415	-0.119	537.415	-0.072	541.415	0.179	527.415	0.512	537.415	4.744	533.415	5.539
		544.218	0.006	544.218	-0.224	544.218	-0.119	544.218	-0.087	548.218	0.143	534.218	0.232	544.218	3.984	540.218	5.242
		551.02	-0.026	551.02	-0.236	551.02	-0.118	551.02	-0.115	555.02	0.096	541.02	0.222	551.02	2.631	547.02	4.836
		557.823	-0.041	557.823	-0.236	557.823	-0.061	557.823	-0.125	561.823	0.092	547.823	0.175	557.823	1.379	553.823	4.449
		564.626	-0.05	564.626	-0.22	564.626	0.011	564.626	-0.138	568.626	0.081	554.626	0.127	564.626	0.457	560.626	3.782
		571.429	-0.048	571.429	-0.212	571.429	0.034	571.429	-0.138	575.429	0.06	561.429	0.095	571.429	0.199	567.429	2.916
		578.231	-0.023	578.231	-0.201	578.231	0.043	578.231	-0.148	582.231	0.057	568.231	0.085	578.231	0.1	574.231	1.695
		585.034	0.014	585.034	-0.197	585.034	0.048	585.034	-0.139	589.034	0.058	575.034	0.078	585.034	0.024	581.034	0.719
		591.837	0.02	591.837	-0.172	591.837	0.06	591.837	-0.125	595.837	0.068	581.837	0.056	591.837	0.024	587.837	0.135
		598.639	0.014	598.639	-0.169	598.639	0.052	598.639	-0.116	602.639	0.069	588.639	0.027	598.639	0.024	594.639	0.049
		605.442	0.008	605.442	-0.162	605.442	0.06	605.442	-0.1	609.442	0.067	595.442	0.018	605.442	0.028	601.442	0.028
		612.245	0.082	612.245	-0.152	612.245	0.058	612.245	-0.091	616.245	0.047	602.245	0.005	612.245	0.055	608.245	0.069
		619.048	0.265	619.048	-0.131	619.048	0.066	619.048	-0.099	623.048	0.036	609.048	0.005	619.048	0.056	615.048	0.108
		625.85	0.447	625.85	-0.131	625.85	0.081	625.85	-0.099	629.85	0.039	615.85	0.007	625.85	0.064	621.85	0.175
		632.653	0.541	632.653	-0.153	632.653	0.101	632.653	-0.119	636.653	0.05	622.653	0.043	632.653	0.085	628.653	0.185
		639.456	0.522	639.456	-0.155	639.456	0.143	639.456	-0.146	643.456	0.05	629.456	0.064	639.456	0.108	635.456	0.215
		646.259	0.455	646.259	-0.146	646.259	0.153	646.259	-0.156	650.259	0.033	636.259	0.064	646.259	0.137	642.259	0.237
		653.061	0.331	653.061	-0.137	653.061	0.191	653.061	-0.153	657.061	0.021	643.061	0.071	653.061	0.137	649.061	0.255
		659.864	0.237	659.864	-0.137	659.864	0.148	659.864	-0.157	663.864	0.019	649.864	0.071	659.864	0.093	655.864	0.255
		666.667	0.194	666.667	-0.151	666.667	0.081	666.667	-0.152	670.667	0.015	656.667	0.069	666.667	0.092	662.667	0.249
		673.469	0.191	673.469	-0.163	673.469	0.009	673.469	-0.166	677.469	0.019	663.469	0.005	673.469	0.092	669.469	0.24
		680.272	0.178	680.272	-0.175	680.272	-0.011	680.272	-0.156	684.272	0.036	670.272	-0.003	680.272	0.107	676.272	0.24
		687.075	0.126	687.075	-0.175	687.075	-0.009	687.075	-0.167	691.075	0.043	677.075	-0.003	687.075	0.107	683.075	0.224
		693.878	0.097	693.878	-0.176	693.878	0.005	693.878	-0.177	697.878	0.043	683.878	0.013	693.878	0.092	689.878	0.213
		700.68	0.078	700.68	-0.208	700.68	-0.005	700.68	-0.193	704.68	0.024	690.68	0.013	700.68	0.082	696.68	0.201
		707.483	0.078	707.483	-0.221	707.483	-0.017	707.483	-0.211	711.483	-0.005	697.483	-0.016	707.483	0.044	703.483	0.2
		714.286	0.098	714.286	-0.221	714.286	-0.024	714.286	-0.211	718.286	-0.013	704.286	-0.027	714.286	0.033	710.286	0.193
		721.088	0.098	721.088	-0.205	721.088	-0.024	721.088	-0.21	725.088	-0.017	711.088	-0.035	721.088	0.034	717.088	0.18
		727.891	0.092	727.891	-0.195	727.891	0.026	727.891	-0.191	731.891	-0.013	717.891	-0.021	727.891	0.044	723.891	0.165
		734.694	0.084	734.694	-0.214	734.694	0.063	734.694	-0.188	738.694	-0.007	724.694	0.001	734.694	0.079	730.694	0.133
		741.497	0.066	741.497	-0.196	741.497	0.063	741.497	-0.188	745.497	-0.011	731.497	0.031	741.497	0.079	737.497	0.118
		748.299	0.05	748.299	-0.221	748.299	0.047	748.299	-0.178	752.299	-0.027	738.299	0.063	748.299	0.072	744.299	0.105
		755.102	0.047	755.102	-0.227	755.102	0.015	755.102	-0.151	759.102	-0.035	745.102	0.082	755.102	0.043	751.102	0.099
		761.905	0.046	761.905	-0.256	761.905	-0.005	761.905	-0.043	765.905	-0.035	751.905	0.105	761.905	0.033	757.905	0.094
		768.707	0.046	768.707	-0.266	768.707	-0.008	768.707	-0.005	772.707	-0.037	758.707	0.142	768.707	0.019	764.707	0.089
		775.51	0.038	775.51	-0.266	775.51	-0.034	775.51	-0.005	779.51	-0.06	765.51	0.157	775.51	0.018	771.51	0.095
		782.313	0.038	782.313	-0.24	782.313	-0.037	782.313	-0.02	786.313	-0.08	772.313	0.156	782.313	0.026	778.313	0.108
		789.116	0.049	789.116	-0.238	789.116	-0.037	789.116	-0.043	793.116	-0.095	779.116	0.125	789.116	0.046	785.116	0.121
		795.918	0.049	795.918	-0.229	795.918	-0.028	795.918	-0.063	799.918	-0.09	785.918	0.108	795.918	0.046	791.918	0.142
		802.721	0.02	802.721	-0.158	802.721	-0.014	802.721	-0.086	806.721	-0.096	792.721	0.108	802.721	0.019	798.721	0.142
		809.524	0.011	809.524	-0.057	809.524	-0.014	--	--	--	--	--	--	809.524	-0.003	805.524	0.142

## Sheet: Figure2c
Figure2c
		-4V		-5V		-6V		-7V		-8V		-9V
		R(nm)	hmax/R	R(nm)	hmax/R	R(nm)	hmax/R	R(nm)	hmax/R	R(nm)	hmax/R	R(nm)	hmax/R
		56.6189	0.0846	67.9163	0.08025	93.7981	0.07761	120.544	0.06587	133.345	0.06877	129.457	0.09254
		45.6471	0.08631	67.3894	0.09037	93.6963	0.07994	113.316	0.06257	121.556	0.07231	122.17	0.11157
		42.6215	0.08165	67.914	0.08997	91.7741	0.09077	110.212	0.06769	123.143	0.07032	126.459	0.08572
		55.6664	0.08587	67.3965	0.0911	93.3218	0.0763	115.266	0.06645	119.59	0.07484	125.258	0.08183
		51.3381	0.08123	65.65	0.09703	91.6873	0.077	112.683	0.06709	123.942	0.06842	129.321	0.07965
		57.2312	0.09068	70.2365	0.09155	92.1721	0.08213	107.507	0.07376	119.709	0.06825	135.57	0.08556
		52.8775	0.08019	67.1243	0.0876	83.8728	0.08334	116.652	0.06387	135.217	0.07151	130.412	0.07936
		55.9857	0.0827	66.1884	0.08884	89.0276	0.08739	120.107	0.06636	126.497	0.07589	132.579	0.08041
		58.0156	0.07894	66.4691	0.08982	86.8009	0.08675	118.466	0.06702	130.29	0.07652	132.242	0.07811
		56.4613	0.08537	66.4571	0.09058	89.7221	0.07791	115.803	0.06382	134.899	0.06805	135.111	0.08275
		54.86	0.08808	68.4392	0.09322	90.5168	0.07501	127.374	0.07019	129.96	0.07356	128.63	0.08645
		43.6546	0.08132	69.085	0.10118	87.6039	0.08459	116.338	0.06756	--	--	132.914	0.08735
		55.6664	0.08533	66.1884	0.09609	88.2195	0.08558	119.802	0.06578	--	--	130.619	0.08973
		56.7761	0.08542	68.5694	0.09961	87.4039	0.07917	116.42	0.06459	--	--	127.512	0.08933
		55.0222	0.09051	69.085	0.08946	93.7981	0.07452	117.779	0.06546	--	--	127.649	0.09142
		58.322	0.08436	--	--	102.599	0.07593	110.371	0.06505	--	--	130.143	0.08191
		54.86	0.08914	--	--	88.3277	0.08129	110.932	0.06941	--	--	133.189	0.08619
		54.6973	0.08794	--	--	90.9028	0.07415	118.842	0.06479	--	--	133.714	0.08294
		55.3452	0.08384	--	--	92.4583	0.07236	110.932	0.06436	--	--	--	--
		57.4006	0.08293	--	--	93.8829	0.07627	109.966	0.07657	--	--	--	--

## Sheet: Figure3c
Figure3c
		Sample Bias(V)	dI/dV
			0o	30o	75o	90o	130o	150o	180o	210o	225o	270o	300o
		1.5	5.52043	5.04278	5.41615	7.37594	5.17581	6.56258	6.23296	7.35168	5.14749	6.77685	8.7777
		1.49712	5.69858	5.47452	5.11148	7.23698	5.16948	8.10893	6.73581	7.31294	5.26086	6.34502	8.60834
		1.49424	6.11404	6.83439	5.09642	7.75738	5.18252	8.45616	6.61372	7.87425	5.07828	7.44192	8.45926
		1.49136	6.28515	5.94492	5.22641	7.34359	5.243	6.30432	6.54978	7.99063	5.26256	8.75342	8.10268
		1.48849	5.9482	5.87922	5.66954	7.21495	5.14813	7.18333	6.3483	7.7185	5.26033	9.79011	7.63103
		1.48561	5.89381	5.74379	5.33925	7.10703	4.86525	7.87499	6.46666	7.48814	4.74642	9.65304	7.7912
		1.48273	6.07475	5.47638	5.68831	7.20958	4.64909	7.40592	6.53472	7.18035	4.70471	7.36236	7.82816
		1.47985	6.1564	5.72675	5.99378	7.39661	4.80457	6.94798	6.63689	8.46149	4.73271	7.00157	7.52375
		1.47697	5.74635	5.65563	5.80007	7.66795	5.00538	6.9946	6.47148	8.65384	5.07685	6.96902	7.90358
		1.47409	5.10059	5.92307	5.5078	7.42824	5.17297	6.50355	6.56282	9.36991	5.14525	7.25385	7.76605
		1.47121	5.44076	5.7904	5.19701	7.66988	5.15798	6.23489	6.59184	9.36343	5.17988	6.97479	7.40577
		1.46834	5.53601	5.80417	5.14639	7.79954	5.10889	5.94068	6.48691	9.38408	5.09936	7.04862	7.39163
		1.46546	5.80858	5.41917	5.0239	7.52637	5.1111	5.21695	6.62255	9.97603	5.07783	6.84348	7.40711
		1.46258	5.4667	5.28487	5.30017	7.57422	5.13981	5.80084	6.41103	9.24229	5.17824	7.19776	7.57154
		1.4597	5.50414	5.37352	5.71353	7.58806	5.04496	7.18437	6.55666	9.51131	5.07536	7.2226	6.82786
		1.45682	5.55063	5.40486	5.7874	7.4078	4.99391	6.50377	6.70983	9.03828	4.89232	7.2723	6.88905
		1.45394	5.61644	5.38061	6.02723	7.27091	5.02777	6.67041	6.38897	9.32884	5.10692	9.00328	6.71401
		1.45106	5.68262	5.46727	5.98132	7.52172	4.99954	6.68523	6.02315	9.23352	5.0118	6.93872	6.73894
		1.44819	5.57174	5.33973	5.53855	7.46804	4.87846	6.56404	6.19399	8.14432	4.82299	7.37457	6.89069
		1.44531	5.35797	5.35408	5.64673	7.39455	4.88138	5.71793	6.18665	8.37	4.89956	7.61214	6.6751
		1.44243	5.43959	5.46122	5.39607	7.22233	4.92919	5.5788	6.23996	8.91861	4.95339	7.73826	6.79295
		1.43955	5.49624	5.10292	5.70575	7.31983	4.93013	5.36035	6.12489	8.16438	4.90842	7.02644	6.73621
		1.43667	5.29936	5.02348	5.68785	7.58766	4.98056	5.54519	5.9819	8.23114	4.97094	6.97056	6.86162
		1.43379	5.31911	5.25737	5.61309	7.51323	5.0776	5.52701	6.0053	8.1309	5.09391	6.60332	7.06338
		1.43091	5.40471	5.31227	5.42895	7.45928	5.10846	5.5197	6.10514	8.47156	5.11801	6.69032	7.32989
		1.42804	5.19069	5.24169	5.5174	7.2029	5.10767	6.54677	6.16641	8.08534	5.07415	6.69088	7.48166
		1.42516	5.17601	5.0989	5.56528	7.21438	5.06546	7.08054	6.28305	8.03709	5.10467	6.97395	7.12121
		1.42228	4.96455	5.07641	5.51708	7.14132	4.96	6.94541	5.99106	8.13233	4.96088	7.25276	7.28687
		1.4194	5.0224	5.21611	5.28894	7.40509	4.8885	6.82137	5.9203	8.06456	4.85153	7.06113	7.30001
		1.41652	4.96153	5.13684	5.15317	7.51364	5.0033	6.79792	6.01118	7.99806	4.99558	6.80402	7.74704
		1.41364	4.72214	5.04787	5.54086	7.37418	5.13102	7.4961	5.99975	8.01359	5.18069	6.43806	7.32924
		1.41076	4.79999	5.07975	5.19791	7.31653	5.11832	6.72449	5.88493	7.56939	5.10446	6.32511	7.20715
		1.40788	4.71048	5.18691	5.09715	7.02689	5.07946	6.59393	5.99218	7.62104	5.04403	7.10439	7.33935
		1.40501	4.59914	5.09458	5.28892	7.20555	5.06802	6.5418	5.9615	7.71402	5.11481	6.95517	7.33434
		1.40213	4.69864	4.90152	5.17997	7.31012	5.05239	6.97167	5.98107	8.018	5.01882	7.23471	7.04155
		1.39925	4.52908	4.92232	5.13624	7.36046	4.98195	6.9589	6.02109	8.23636	5.00401	7.19052	7.06443
		1.39637	4.70493	4.91804	5.13464	7.12477	4.93476	6.90158	5.76891	7.75532	4.9267	6.82271	6.88446
		1.39349	4.80577	4.83177	5.22386	7.20892	4.92139	6.84825	5.776	8.09088	4.90061	6.84366	6.77972
		1.39061	4.92526	4.98776	5.02641	6.44086	4.90922	6.89665	5.69682	8.13676	4.94544	6.59741	7.06341
		1.38773	4.998	5.10974	5.03636	6.81461	4.84388	6.44288	5.6737	8.06197	4.83846	6.68267	7.33815
		1.38486	5.07759	5.03201	5.20525	7.31064	4.81376	6.52494	5.64006	7.45507	4.77953	6.68777	7.36205
		1.38198	5.01466	4.97779	5.2526	7.7111	4.88548	6.88333	5.63424	8.26336	4.90532	6.66349	7.60915
		1.3791	4.84943	4.90248	4.94266	7.04481	4.9264	6.84166	5.57372	7.83033	4.9531	6.67477	7.34973
		1.37622	4.80346	4.76121	4.96269	6.9805	4.95079	6.81957	5.7454	7.46696	4.89166	6.7869	7.23988
		1.37334	4.8576	4.81899	4.9638	7.28458	4.92848	6.5551	5.57563	7.54054	5.00129	6.65665	7.55498
		1.37046	4.72872	4.59111	5.04646	7.71724	4.9322	6.2984	5.64479	7.64063	4.87248	6.96442	7.98454
		1.36758	4.61167	4.61051	4.64504	7.98714	4.92743	6.70475	5.51548	7.39247	4.94522	6.65412	7.42058
		1.36471	4.65896	4.70301	4.88923	6.75303	4.95567	6.28012	5.5348	7.26952	4.9628	6.50877	7.40625
		1.36183	4.82927	4.71946	4.96179	6.86183	4.85246	6.25483	5.41833	6.94192	4.8761	6.79083	7.11519
		1.35895	4.68213	4.74866	4.94135	7.32109	4.77239	6.27782	5.4661	7.19967	4.71916	6.71365	7.23489
		1.35607	4.65045	4.72992	5.11951	7.34687	4.77773	6.50062	5.46398	7.4002	4.80181	6.01701	7.00795
		1.35319	4.5497	4.84607	5.0448	6.68654	4.78694	6.60595	5.60269	7.03433	4.81291	6.13458	7.21739
		1.35031	4.5135	4.81787	5.00657	6.69896	4.77034	6.73583	5.50849	6.91498	4.7222	6.47347	6.93545
		1.34743	4.60433	4.77862	5.29616	7.08659	4.75819	6.49819	5.51278	6.9243	4.8024	6.07676	6.8065
		1.34456	4.53257	4.68908	5.22405	7.25317	4.79822	6.48193	5.56618	6.74584	4.7646	6.19575	6.83074
		1.34168	4.4985	4.85175	5.30457	6.68734	4.8257	6.79451	5.61926	6.4324	4.8357	6.34312	6.96194
		1.3388	4.34246	4.82177	5.15512	6.53093	4.84433	6.57399	5.34577	6.29015	4.85035	6.61489	6.94253
		1.33592	4.4644	4.82239	4.99805	6.59098	4.74207	6.30741	5.41785	6.17927	4.75991	6.07578	7.34737
		1.33304	4.30083	4.77808	4.73238	7.23275	4.61385	6.84175	5.36986	6.31516	4.58592	6.08162	6.78901
		1.33016	4.17002	4.59247	4.56757	6.78842	4.55339	7.01735	5.42565	6.65949	4.55811	5.74876	6.70875
		1.32728	4.14042	4.74472	4.97966	6.65342	4.58228	6.83083	5.37392	6.41429	4.58035	6.28033	7.0752
		1.32441	4.08788	4.69503	4.97776	6.67271	4.59247	6.741	5.41482	6.00323	4.6116	6.23411	6.84968
		1.32153	4.05145	4.63287	5.13113	7.07864	4.62165	6.20856	5.35605	5.76253	4.58832	5.34139	6.64726
		1.31865	4.02409	4.52953	5.28301	7.15738	4.63374	6.6891	5.36112	6.12513	4.67018	4.7892	6.82021
		1.31577	3.94921	4.50574	4.99976	6.46228	4.65996	7.17284	5.28307	6.36498	4.628	6.10623	6.86708
		1.31289	4.08398	4.55771	4.78152	6.35558	4.63636	6.67467	5.2356	6.23301	4.6577	5.82164	6.94939
		1.31001	4.06531	4.56798	4.83769	6.94682	4.58445	6.25037	5.24309	5.95667	4.58233	5.8247	7.00581
		1.30713	4.04528	4.47604	5.20491	7.13291	4.47372	6.9331	5.14035	6.06667	4.47393	5.39145	6.61949
		1.30426	3.97201	4.55038	4.99778	6.63613	4.38069	6.74625	5.18036	6.05801	4.37986	5.85781	6.84186
		1.30138	3.93636	4.64806	5.13537	6.67243	4.36231	6.50507	5.11512	5.98218	4.34996	5.89741	6.79764
		1.2985	3.88776	4.54955	4.65018	6.9241	4.41903	6.62075	5.27209	5.81937	4.42444	5.75164	6.83436
		1.29562	4.00701	4.51097	4.95068	7.12941	4.50449	6.07911	5.25462	5.86171	4.49946	5.62584	6.7417
		1.29274	3.89938	4.29863	4.93779	6.70089	4.52551	6.11891	5.20631	5.89111	4.5343	5.82296	6.54322
		1.28986	4.04082	4.39188	5.02716	6.43884	4.41037	6.59343	5.20584	5.78135	4.42956	5.84198	6.57077
		1.28698	3.99783	4.42732	4.97636	6.46083	4.18114	6.30768	5.12424	5.60621	4.18834	5.40721	6.66589
		1.28411	4.00081	4.40503	4.81329	6.56788	4.12122	6.35856	5.14133	6.10551	4.03761	5.55358	6.354
		1.28123	3.82412	4.31415	5.00252	6.43247	4.1937	6.43342	5.13316	5.92831	4.28837	5.76938	6.40588
		1.27835	3.81835	4.31587	4.85407	6.27124	4.36305	6.0523	5.06509	5.81088	4.27614	5.75727	6.28171
		1.27547	3.77629	4.29214	4.9404	6.46673	4.32339	5.77293	5.12225	5.82875	4.44098	6.42517	6.24899
		1.27259	3.73775	4.22499	4.79652	6.49593	4.32724	6.03554	5.06457	5.61204	4.20905	5.61535	6.31219
		1.26971	3.74877	4.18026	4.40488	6.24693	4.31539	5.98784	5.13788	5.51162	4.37838	5.50125	6.53085
		1.26683	3.70796	4.29926	4.60357	6.0156	4.37778	6.43865	5.07191	5.44362	4.36807	5.74299	6.26992
		1.26395	3.79218	4.25569	4.57533	6.02246	4.33847	6.39575	5.12688	5.47763	4.33207	5.66844	6.33571
		1.26108	3.81729	4.15276	4.78901	6.13503	4.30907	6.03407	5.01132	5.38813	4.31108	5.3991	6.47491
		1.2582	3.65084	4.13326	4.85563	6.23275	4.27491	6.074	5.052	5.60855	4.27109	5.45205	6.51947
		1.25532	3.63218	4.14109	4.76179	6.16561	4.17438	5.78541	4.97663	5.37238	4.20158	5.52259	6.02392
		1.25244	3.62269	4.14069	4.74504	6.2001	4.07736	5.74973	4.9253	5.41529	4.04743	5.4151	5.93748
		1.24956	3.51678	4.01336	4.81511	6.12306	4.07067	6.07374	5.0873	5.48042	4.07081	5.46139	5.89272
		1.24668	3.65046	4.06904	4.48743	5.88302	4.18309	5.88225	5.08572	5.37864	4.18469	5.60079	6.30568
		1.2438	3.6142	4.08258	4.70601	5.79916	4.31036	6.61493	5.05313	5.21054	4.30371	5.37756	6.18281
		1.24093	3.48565	4.01	4.47521	5.88144	4.32416	6.55205	5.00539	5.35708	4.36116	5.0592	5.98178
		1.23805	3.40265	3.97927	4.30838	6.06431	4.22535	6.03761	4.80768	5.35086	4.21275	5.20209	5.99117
		1.23517	3.5593	4.03694	4.5005	5.74868	4.20591	5.47021	4.886	5.22138	4.14591	5.4273	6.38907
		1.23229	3.6647	4.11717	4.52616	5.63984	4.20547	5.57905	4.78863	5.47601	4.30111	5.37801	5.95077
		1.22941	3.51038	4.13075	4.49115	5.74875	4.19169	6.08544	4.8806	5.20922	4.11886	4.94672	5.74067
		1.22653	3.37347	4.07845	4.54866	5.90869	4.10732	5.60123	4.81476	5.12509	4.15547	4.9131	5.6743
		1.22365	3.43987	4.00099	4.6251	5.65948	4.18284	5.47736	4.84446	5.11156	4.11758	5.56201	5.87182
		1.22078	3.5088	3.98824	4.50957	5.49347	4.1903	5.31657	4.95075	4.82573	4.27359	5.30852	6.07923
		1.2179	3.5076	3.93485	4.31252	5.64356	4.19373	5.53852	4.90862	4.87953	4.13048	4.91995	6.11717
		1.21502	3.59081	3.87374	4.20252	5.86537	4.12738	5.33812	4.81737	5.18111	4.16697	4.47211	5.82332
		1.21214	3.4972	3.88791	4.1491	5.7037	4.17946	4.91378	4.8344	4.99905	4.12391	5.2127	5.54097
		1.20926	3.49091	3.91354	4.58032	5.39399	4.12088	4.97939	4.78496	4.86731	4.20399	5.06279	6.01838
		1.20638	3.51086	3.93292	4.63282	5.4543	4.02781	5.39859	4.71268	4.95863	3.96176	5.26388	5.81556
		1.2035	3.38117	3.80215	4.31262	5.60165	3.88196	4.81911	4.69388	4.84891	3.92134	5.68642	5.55838
		1.20063	3.28451	3.7659	4.45529	5.42845	3.87541	5.54719	4.55056	5.03506	3.83622	5.77512	5.69153
		1.19775	3.28362	3.76892	4.15156	5.12005	3.88802	5.03381	4.70542	4.90277	3.9193	5.1242	5.682
		1.19487	3.38216	3.85095	4.08878	5.17041	3.95155	5.53782	4.7513	4.76278	3.9263	4.76042	5.80669
		1.19199	3.32896	3.86182	4.17923	5.49958	3.94439	5.54957	4.74048	4.84741	3.97787	4.55469	5.94879
		1.18911	3.13934	3.68754	4.13936	5.47107	3.90904	5.27982	4.63875	4.748	3.90012	4.6385	5.6858
		1.18623	3.25054	3.70474	4.10564	5.12795	3.99286	5.38533	4.59389	4.72013	3.90979	4.93273	5.50023
		1.18335	2.90016	3.5941	4.18362	5.12138	3.93064	5.2946	4.6217	4.85481	4.11956	4.90187	5.71159
		1.18048	2.83331	3.80401	4.3061	5.31107	3.86784	5.23854	4.76284	4.73871	3.67293	4.88419	5.73192
		1.1776	3.22061	3.80301	4.2454	5.35328	3.84122	4.94687	4.56667	4.93602	3.91743	4.83123	5.4962
		1.17472	3.09414	3.65243	4.35196	5.02902	3.85353	4.76574	4.57511	5.14322	3.92666	4.82353	5.62026
		1.17184	3.24118	3.68675	4.07788	4.77705	3.81956	5.61912	4.55356	4.66387	3.66332	4.72591	5.44263
		1.16896	3.25742	3.7633	4.01137	5.02378	3.79533	5.7591	4.59244	4.69526	3.94326	5.32819	5.49528
		1.16608	3.20166	3.58599	3.86456	5.07002	3.85169	5.75042	4.51388	4.59574	3.75958	5.19018	5.72103
		1.1632	3.12022	3.44987	3.79585	4.91674	3.83343	4.99574	4.51403	4.54673	3.83118	5.31891	5.4893
		1.16033	3.19549	3.6051	3.96786	4.77456	3.65574	5.4919	4.40073	4.3976	3.80239	5.21411	5.3456
		1.15745	3.11628	3.72449	4.07364	4.8283	3.51081	5.2415	4.47413	4.60818	3.29132	4.54076	5.55666
		1.15457	3.14188	3.69622	4.06166	4.88665	3.4592	5.00017	4.39935	4.46129	3.62702	4.516	5.57
		1.15169	3.14646	3.52239	3.92912	4.64382	3.68919	4.74942	4.34307	4.99699	3.57784	4.22787	5.45643
		1.14881	3.18897	3.63379	3.79003	4.53987	3.81595	5.28615	4.41188	4.85363	3.87001	4.38419	5.31465
		1.14593	3.1215	3.79007	3.61251	4.68175	3.91745	5.54597	4.41647	4.32619	3.93066	4.36228	5.19368
		1.14305	3.1026	3.66168	3.77392	4.7753	3.84069	5.34132	4.45253	4.88278	3.81758	4.06615	5.4005
		1.14018	3.14127	3.426	3.66635	4.58106	3.72317	5.05305	4.52114	5.33537	3.74273	4.18076	5.41116
		1.1373	3.11203	3.40136	3.75005	4.36696	3.68304	5.53496	4.37509	5.16421	3.64842	4.0052	5.2119
		1.13442	3.00308	3.5253	3.91449	4.581	3.67699	5.34832	4.24955	4.87487	3.70512	4.15722	5.21772
		1.13154	3.03291	3.52071	3.983	4.78803	3.70355	4.98192	4.17762	4.76566	3.67941	4.10339	5.16829
		1.12866	3.05081	3.39397	3.7032	4.52244	3.62269	5.07467	4.19846	5.05361	3.6661	4.03515	5.22025
		1.12578	3.00407	3.43123	3.61295	4.4144	3.48439	4.6998	4.23187	5.26906	3.47841	3.97661	5.04299
		1.1229	2.98035	3.55467	3.62885	4.29968	3.54434	5.12131	4.29239	5.42402	3.43599	3.9942	4.96663
		1.12003	2.95652	3.6118	3.67252	4.40148	3.61121	5.23151	4.24085	4.97015	3.7887	4.59616	5.04451
		1.11715	2.94009	3.52327	3.69752	4.44389	3.65369	4.85046	4.17414	4.38554	3.52235	4.13527	5.05901
		1.11427	2.9748	3.34155	3.61953	4.33546	3.6763	4.74515	4.16401	4.44617	3.69351	4.13884	5.16451
		1.11139	2.90827	3.46442	3.53802	4.37126	3.75819	4.67076	4.11085	4.26067	3.82642	4.50659	4.9543
		1.10851	2.81267	3.52123	3.62192	4.48989	3.71017	4.80168	4.07117	4.29154	3.64605	4.26027	4.7759
		1.10563	2.90145	3.38312	3.30839	4.42558	3.65894	4.50982	4.06906	4.2742	3.67341	4.10494	4.9585
		1.10275	2.89582	3.44305	3.39449	4.22581	3.6935	3.90469	4.06064	4.34822	3.68146	3.9825	4.89185
		1.09987	2.8642	3.56832	3.3042	4.17883	3.51272	4.70399	3.99447	4.30421	3.61202	4.07453	4.65543
		1.097	2.86513	3.45887	3.2882	4.31562	3.42419	4.87761	3.93699	4.34019	3.2664	4.11878	4.71325
		1.09412	2.79442	3.40081	3.42113	4.27144	3.5399	4.85294	3.97896	4.22801	3.60443	4.1648	4.93413
		1.09124	2.77329	3.44745	3.36344	4.08461	3.70212	4.7326	3.96552	4.52432	3.74508	4.13401	4.85932
		1.08836	2.82961	3.55943	3.43544	4.16384	3.58989	4.65254	3.986	4.15862	3.56015	4.26668	4.90257
		1.08548	2.76153	3.51293	3.59501	4.31051	3.45009	4.70751	3.98579	4.28447	3.42268	4.17908	4.84695
		1.0826	2.79061	3.46521	3.56474	4.18333	3.26692	4.74602	3.8547	4.12673	3.3588	3.96637	4.70819
		1.07972	2.75174	3.39244	3.56557	4.03553	3.2229	4.7684	3.83936	4.06754	3.07483	4.20068	4.69012
		1.07685	2.75812	3.46543	3.31169	4.09272	3.21448	4.54199	3.82108	3.91855	3.34908	3.98815	4.63491
		1.07397	2.75203	3.4525	3.29704	4.14279	3.31057	4.18939	3.94328	3.66538	3.23235	3.65963	4.46122
		1.07109	2.73134	3.34277	3.31505	4.17645	3.31442	4.1685	3.87828	4.11101	3.34574	3.86041	4.45692
		1.06821	2.67602	3.28834	3.30011	3.96562	3.42355	4.68639	3.83674	4.31387	3.39784	3.5385	4.45459
		1.06533	2.67408	3.25112	3.27398	3.92783	3.41247	4.47883	3.88118	4.30104	3.46261	4.16074	4.57368
		1.06245	2.68851	3.33616	3.31733	4.07904	3.35479	4.19221	3.87066	3.93186	3.31403	4.25492	4.50477
		1.05957	2.75963	3.31947	3.24242	4.00057	3.3055	4.4849	3.7842	3.98435	3.31106	3.87172	4.6285
		1.0567	2.63238	3.26349	2.98588	3.94921	3.32286	4.3412	3.74341	4.09462	3.33716	3.61101	4.58816
		1.05382	2.71268	3.32707	3.22696	3.99725	3.37922	3.66275	3.70223	4.04033	3.34071	3.67884	4.61837
		1.05094	2.66959	3.46886	3.18521	4.07051	3.37916	4.1299	3.71232	4.05292	3.43693	3.9116	4.52157
		1.04806	2.59465	3.42565	3.11304	4.1053	3.31984	4.07173	3.66809	4.118	3.2918	3.84893	4.42678
		1.04518	2.67622	3.34516	3.15148	3.95284	3.26499	4.32384	3.74641	3.77938	3.24532	3.85108	4.5508
		1.0423	2.6278	3.26363	3.17306	3.93443	3.27983	4.22503	3.71089	3.80306	3.31041	3.26968	4.42779
		1.03942	2.56556	3.2106	3.09486	4.09038	3.28614	4.16518	3.86789	3.72413	3.27046	3.85675	4.37362
		1.03655	2.70541	3.21891	3.13706	4.16135	3.25944	4.11291	3.77605	3.74199	3.26564	4.02309	4.36833
		1.03367	2.73522	3.20183	3.20887	4.24533	3.26951	3.91573	3.65248	4.09523	3.25315	3.7761	4.34458
		1.03079	2.53925	3.25902	3.26323	4.00993	3.22258	3.59429	3.69931	3.97246	3.26249	3.69406	4.2643
		1.02791	2.56554	3.29018	3.10799	4.03559	3.18685	4.18855	3.66094	4.1926	3.13227	3.77645	4.23899
		1.02503	2.56456	3.23928	3.19701	4.21191	3.10296	3.97156	3.57251	4.13074	3.16677	3.67295	4.3689
		1.02215	2.5442	3.21885	3.11579	4.06469	3.11066	4.20862	3.56688	4.15414	3.03345	3.74375	4.18953
		1.01927	2.5006	3.2157	3.1126	3.98138	3.06831	4.1729	3.68493	4.12923	3.14418	3.70223	4.19316
		1.0164	2.48868	3.18313	3.06609	4.00162	3.05631	3.90194	3.63878	3.79028	3.01006	4.10694	4.20601
		1.01352	2.53737	3.18079	3.06726	4.11116	3.02308	3.67247	3.55819	3.57667	3.02739	4.00953	4.18153
		1.01064	2.56612	3.25696	3.18861	4.14103	3.02816	3.87875	3.62973	3.64578	3.05294	3.79072	4.13492
		1.00776	2.51558	3.24092	3.11845	4.0378	3.03188	3.70365	3.56835	3.69511	2.99382	3.80323	4.17232
		1.00488	2.52662	3.25302	3.08072	4.12482	3.02144	4.08765	3.58814	3.70027	3.04621	3.86783	4.13375
		1.002	2.49556	3.26165	3.09325	4.15515	2.9098	4.21842	3.50559	3.62274	2.96229	3.9126	4.16135
		0.99912	2.46547	3.13654	3.10112	4.14938	2.92628	4.23554	3.44474	4.15469	2.78322	3.86681	4.23899
		0.99625	2.45843	3.09059	3.1741	4.19069	3.04198	4.03367	3.48526	4.16951	3.16251	3.73469	4.07441
		0.99337	2.45369	3.12054	3.11757	4.19237	3.1058	3.55659	3.55348	4.11964	3.08461	3.68239	3.92095
		0.99049	2.37716	3.12417	3.17027	4.2305	2.94514	4.77985	3.52747	3.91751	2.94019	3.8252	4.07913
		0.98761	2.42406	3.03081	2.90926	4.20994	2.90372	4.36383	3.46394	3.88321	2.87269	3.8003	4.1111
		0.98473	2.45101	3.04217	2.99414	4.1096	2.93606	3.63269	3.41573	3.94323	2.96785	3.74295	4.09044
		0.98185	2.39532	3.03532	3.08724	4.33526	2.92072	3.6812	3.42473	3.82174	2.94943	3.77871	4.03263
		0.97897	2.38958	3.07175	2.92051	4.37147	3.03516	3.93805	3.39561	3.80125	2.91204	3.85895	3.94265
		0.9761	2.41096	3.07195	3.00373	4.19839	3.13776	3.90925	3.43935	3.84501	3.28524	3.71588	4.01662
		0.97322	2.44627	3.1622	3.01959	4.11061	3.12736	4.14808	3.59523	3.82363	3.06216	3.65145	4.0865
		0.97034	2.39357	3.13425	3.01194	4.37868	2.93563	3.84986	3.46979	3.85994	2.9565	3.82135	3.91431
		0.96746	2.43957	3.05703	2.92978	4.57507	2.99555	3.93915	3.41417	3.91707	2.92128	3.74927	3.81986
		0.96458	2.45551	3.04781	3.20461	4.38085	3.05484	3.75602	3.4227	3.85663	3.15295	3.48345	3.92195
		0.9617	2.37575	3.03779	3.07184	4.40221	3.01365	3.55881	3.47527	3.80752	2.98151	3.51738	3.95253
		0.95882	2.36418	3.16927	3.14847	4.21419	2.90812	3.91949	3.45793	3.69627	2.88161	3.62496	3.90253
		0.95595	2.29417	2.99068	3.00455	4.48345	2.94388	4.12217	3.36319	3.82287	2.95293	3.52497	3.77089
		0.95307	2.3434	2.86218	2.97483	4.49222	2.95684	4.01085	3.34295	3.7675	2.9859	3.50041	3.82819
		0.95019	2.26657	3.01277	3.18199	4.167	2.89271	4.11214	3.33038	3.65028	2.87654	3.84005	3.99428
		0.94731	2.27657	3.05192	3.02486	4.12694	2.863	3.81186	3.33958	3.61133	2.85989	3.64143	3.96098
		0.94443	2.35731	3.03853	3.08983	4.45759	3.01638	3.9507	3.25142	3.57654	2.98233	3.67012	3.75875
		0.94155	2.32034	2.97754	3.13542	4.56913	3.2043	4.06888	3.32589	3.55195	3.06225	3.66342	3.70344
		0.93867	2.2687	2.86277	3.0709	4.4358	3.30222	3.76663	3.38981	3.67209	2.98033	3.60781	3.80073
		0.93579	2.28225	2.95033	3.10956	4.2179	3.28804	3.55392	3.38751	3.59569	2.79011	3.46312	3.77204
		0.93292	2.26959	2.97144	2.98063	4.3627	3.17339	3.78369	3.37098	3.56694	2.90498	3.60243	3.69002
		0.93004	2.32792	2.93493	2.9986	4.40834	3.12453	3.94762	3.2787	3.61721	2.95032	3.61346	3.74403
		0.92716	2.32361	2.90328	2.8644	4.08744	3.13724	3.83377	3.23256	3.65512	3.10923	3.50616	3.87038
		0.92428	2.22953	2.98907	3.04006	4.1579	3.26991	3.86616	3.2489	3.49481	2.71324	3.43364	3.86861
		0.9214	2.30574	3.01313	2.96898	4.30971	3.2588	3.61499	3.22587	3.41165	2.80444	3.51746	3.72627
		0.91852	2.3147	3.03624	3.01617	4.45795	3.32413	3.80757	3.15772	3.46911	2.85273	3.63858	3.72517
		0.91564	2.31448	2.90618	2.82681	4.23697	3.39583	3.98821	3.17692	3.60121	2.81914	3.60839	3.82338
		0.91277	2.31183	2.88058	2.87289	4.26194	3.39669	3.63046	3.25074	3.59119	2.84125	3.54768	3.80105
		0.90989	2.30212	2.83583	2.89948	4.23122	3.31042	3.88361	3.23182	3.65992	2.76897	3.52114	3.6612
		0.90701	2.28103	2.85952	2.92368	4.42075	3.33233	4.24446	3.13658	3.65177	2.99016	3.52399	3.59007
		0.90413	2.32252	2.88336	2.96788	4.3007	3.44267	4.03131	3.15375	3.68267	2.81337	3.45758	3.67616
		0.90125	2.1902	2.93089	2.96703	4.0262	3.34583	4.06974	3.15439	3.63936	2.70681	3.4954	3.74486
		0.89837	2.1894	2.89403	2.93004	4.1047	3.18287	3.88898	3.15967	3.55516	2.93485	3.51267	3.66445
		0.89549	2.30163	2.89416	2.93651	4.27263	3.18082	3.73918	3.10104	3.51958	2.73042	3.49575	3.52979
		0.89262	2.19701	2.91911	2.90745	4.17591	3.21665	3.85976	3.09557	3.43885	2.60842	3.24557	3.67215
		0.88974	2.16437	2.87241	2.92446	4.03263	3.13926	3.79548	3.15148	3.51969	3.03705	3.23664	3.74172
		0.88686	2.20993	2.81873	2.92141	4.05254	3.08114	3.55524	3.13632	3.58058	2.98033	3.11962	3.57331
		0.88398	2.16978	2.80266	2.92893	4.11959	3.06783	3.77055	3.02442	3.6423	2.97744	3.42996	3.5013
		0.8811	2.14685	2.85682	2.88348	4.19654	2.9679	3.9633	3.05088	3.59686	2.89278	3.33338	3.65065
		0.87822	2.19645	2.9326	2.78426	3.89214	2.83373	3.39526	3.13371	3.52076	2.84627	3.49085	3.7266
		0.87534	2.17948	2.85488	2.76017	3.87455	2.89141	3.6433	3.04531	3.53628	2.84784	3.21683	3.58368
		0.87247	2.17981	2.84946	2.88474	4.05409	2.94347	3.70299	3.02323	3.54742	3.01052	3.10702	3.42911
		0.86959	2.1631	2.90777	2.87123	3.88139	2.94614	3.8596	3.03116	3.53727	2.90835	3.27118	3.58147
		0.86671	2.23486	2.93921	2.81712	3.58623	2.90035	3.72821	2.99525	3.53164	2.89764	3.50744	3.67256
		0.86383	2.23741	2.99327	2.88226	3.63883	2.86028	3.41552	3.02644	3.55404	2.89384	3.60334	3.52571
		0.86095	2.17602	2.93111	2.88573	3.60262	2.82757	3.37052	2.96794	3.57456	2.78074	3.36548	3.34111
		0.85807	2.162	2.93395	2.73114	3.62066	2.78291	3.78367	2.95126	3.51372	2.83364	3.41744	3.40817
		0.85519	2.2039	2.89969	2.68221	3.63347	2.82506	3.64747	3.07558	3.47037	2.78151	3.4718	3.55189
		0.85232	2.11395	2.92298	2.65561	3.66934	2.96388	3.46443	3.03449	3.42031	2.94514	3.47687	3.57493
		0.84944	2.05675	2.91965	2.65221	3.7135	3.05865	3.24725	3.02468	3.39443	3.13727	3.47288	3.439
		0.84656	2.10439	2.90171	2.70111	3.53546	3.01083	3.45547	2.9271	3.46065	2.95199	2.99199	3.34254
		0.84368	2.146	2.96629	2.71656	3.40358	2.87414	3.32108	2.89572	3.46573	2.90059	3.36204	3.42531
		0.8408	2.12569	3.03045	2.66472	3.36723	2.81667	3.28597	2.89218	3.42164	2.80789	3.36785	3.37712
		0.83792	2.03289	2.94642	2.53238	3.42135	2.82849	3.26847	2.86129	3.53361	2.80733	3.45957	3.35713
		0.83504	2.05374	2.92785	2.65892	3.47868	2.91785	3.27791	2.92097	3.51517	2.92986	3.41739	3.37724
		0.83216	2.08703	3.00407	2.80038	3.38216	2.93005	3.47424	2.94163	3.47873	2.95958	3.4647	3.46293
		0.82929	2.05203	3.07687	2.77385	3.53333	2.83243	3.49267	2.93058	3.45095	2.82071	3.41791	3.49802
		0.82641	2.11041	3.06787	2.64862	3.46819	2.81493	3.35668	2.91627	3.3944	2.78202	3.51409	3.39638
		0.82353	2.08941	3.04765	2.7821	3.36736	2.95294	3.53689	2.92338	3.39259	2.97556	3.42812	3.37397
		0.82065	2.06982	3.01613	2.85396	3.26955	3.18428	3.43406	2.9211	3.36085	3.1494	3.36771	3.40179
		0.81777	2.09637	3.0769	2.77518	3.3003	3.22909	3.23738	2.89179	3.43281	3.31548	3.45808	3.29854
		0.81489	2.07234	3.10933	2.89491	3.30408	3.13926	3.18744	2.82346	3.47868	3.0788	3.33054	3.21917
		0.81201	2.08296	3.12844	2.9929	3.29865	3.08114	3.33287	2.85403	3.38701	3.05228	3.28293	3.17226
		0.80914	2.07175	3.08067	2.98189	3.30451	3.05091	3.45124	2.8865	3.40568	3.14353	3.34851	3.29216
		0.80626	2.0577	3.15867	2.95744	3.25143	3.01482	3.37454	2.85909	3.38467	2.92349	3.52215	3.27611
		0.80338	2.05635	3.23997	2.75136	3.28075	3.00382	3.33317	2.89427	3.56091	3.04363	3.55596	3.23915
		0.8005	2.02352	3.17865	2.78941	3.32712	3.07366	3.13319	2.85343	3.51518	3.08985	3.4024	3.2455
		0.79762	1.97636	3.13735	2.79788	3.30225	3.18037	3.26435	2.83025	3.32444	3.11252	3.49084	3.26792
		0.79474	1.95584	3.11556	3.00613	3.2337	3.26497	3.5048	2.85224	3.27666	3.35085	3.55644	3.35398
		0.79187	1.93527	3.17933	3.04234	3.36574	3.30417	3.54541	2.8575	3.45044	3.25251	3.56617	3.3966
		0.78899	1.97122	3.14697	2.85928	3.35493	3.25592	3.07074	2.73816	3.51374	3.26711	3.48043	3.22584
		0.78611	2.00874	3.05208	2.8733	3.29884	3.23353	3.26664	2.78003	3.43519	3.24155	3.38077	3.22201
		0.78323	2.00111	3.0625	2.85464	3.29681	3.13573	3.65635	2.81465	3.40381	3.15324	3.41804	3.21002
		0.78035	1.97273	3.24617	2.86364	3.36972	3.11134	3.54504	2.73412	3.50323	3.07312	3.43438	3.20285
		0.77747	1.97908	3.2846	2.75825	3.39925	3.32209	3.17215	2.68722	3.49058	3.2764	3.45532	3.1206
		0.77459	1.96281	3.20242	2.65947	3.35558	3.45389	3.36865	2.78162	3.39915	3.59239	3.52273	3.15145
		0.77172	1.95284	3.1551	2.83722	3.35829	3.43343	3.36268	2.81608	3.30457	3.31735	3.4427	3.17399
		0.76884	1.90207	3.19077	2.88825	3.2887	3.31945	3.50993	2.71886	3.31674	3.36335	3.43839	3.16429
		0.76596	1.83751	3.27799	2.75377	3.33693	3.27115	3.31901	2.62899	3.46089	3.28823	3.46413	3.12879
		0.76308	1.8538	3.28239	2.80623	3.42021	3.20878	3.48025	2.68024	3.38803	3.16199	3.45962	3.08512
		0.7602	1.84745	3.13408	2.90588	3.36598	3.22918	3.58266	2.74349	3.26751	3.25391	3.46687	3.04663
		0.75732	1.87737	3.20289	2.94853	3.3687	3.28682	3.3975	2.72073	3.35386	3.28742	3.3833	3.13403
		0.75444	1.90262	3.25475	2.87484	3.34807	3.28804	3.25124	2.71894	3.44389	3.27442	3.34607	3.1316
		0.75157	1.95297	3.16131	2.89628	3.31506	3.17339	3.40736	2.73045	3.43931	3.23381	3.43135	3.1086
		0.74869	1.99609	3.08106	2.77613	3.33299	3.12453	3.39693	2.67187	3.33382	3.02563	3.43859	3.14009
		0.74581	1.94635	3.18789	2.79733	3.33191	3.13724	3.45049	2.6459	3.30551	3.21486	3.48978	3.14587
		0.74293	1.85643	3.23782	2.82322	3.27464	3.26991	3.52213	2.6113	3.35646	3.2126	3.45628	3.27584
		0.74005	1.8487	3.28345	2.74158	3.1906	3.2588	3.54684	2.51832	3.34367	3.33551	3.38958	3.26758
		0.73717	1.86326	3.18693	2.77794	3.37211	3.32413	3.50134	2.60584	3.29738	3.23168	3.47951	3.16368
		0.73429	1.88309	3.10329	2.82302	3.30787	3.39583	3.46574	2.62672	3.32752	3.44413	3.40735	3.05901
		0.73141	1.87669	3.11344	2.77361	3.2377	3.39669	3.51101	2.67084	3.37808	3.43729	3.34822	3.02952
		0.72854	1.88727	3.15679	2.75125	3.22664	3.31042	3.62329	2.66699	3.4208	3.23909	3.41842	3.0522
		0.72566	1.9152	3.1084	2.81356	3.27367	3.33233	3.70811	2.68534	3.36331	3.35113	3.10225	3.06712
		0.72278	1.78132	3.07314	2.81362	3.32333	3.44267	3.56924	2.64218	3.29755	3.44277	3.29444	3.11519
		0.7199	1.86166	3.0852	2.71732	3.25641	3.36045	3.55254	2.59553	3.33432	3.40265	3.34352	3.08112
		0.71702	1.92081	3.09778	2.66977	3.13219	3.14481	3.48198	2.62223	3.3698	3.12062	3.33228	3.1398
		0.71414	1.94509	3.03742	2.80927	3.2531	3.01186	3.60232	2.63751	3.41423	2.97889	3.19238	3.19067
		0.71126	1.80995	3.02506	2.77935	3.43196	3.06701	3.58012	2.68565	3.43415	3.07748	3.28699	3.12446
		0.70839	1.75822	3.03688	2.71373	3.35644	3.08533	3.47401	2.65937	3.46204	3.13181	3.22743	3.01074
		0.70551	1.71183	3.04432	2.78105	3.14685	3.02268	3.9178	2.68973	3.39905	2.97942	3.31311	3.03001
		0.70263	1.78474	2.97389	2.70549	3.22294	2.98842	3.84271	2.65872	3.42045	3.00006	3.17871	3.11251
		0.69975	1.80682	2.88854	2.72529	3.33222	3.08398	3.66705	2.6509	3.46924	3.06874	3.11605	3.03242
		0.69687	1.76795	2.85625	2.74902	3.26885	3.18586	3.6624	2.59358	3.43217	3.19623	3.06751	2.92874
		0.69399	1.79164	2.88349	2.88178	3.19607	3.20745	3.62292	2.59087	3.3814	3.21545	3.1685	2.96536
		0.69111	1.80197	2.88852	2.85854	3.26455	3.05309	3.55123	2.59089	3.4577	3.08034	3.28939	3.04957
		0.68824	1.77927	2.79572	2.78063	3.2816	2.88349	3.70161	2.58836	3.49611	2.83816	3.14398	2.96346
		0.68536	1.81213	2.79314	2.70225	3.27036	2.85698	3.72338	2.63923	3.5356	2.85405	3.04509	2.91188
		0.68248	1.77791	2.7888	2.6389	3.21392	2.94739	3.68995	2.66311	3.51289	2.96427	3.08612	2.86425
		0.6796	1.80687	2.78042	2.73393	3.13494	2.94927	3.76998	2.68313	3.53639	2.9709	3.23202	2.95638
		0.67672	1.87322	2.69601	2.72022	3.18246	2.91097	3.89762	2.65985	3.51565	2.87301	3.19906	2.97269
		0.67384	1.86177	2.61525	2.59526	3.22582	2.91171	3.55807	2.60655	3.49848	2.92205	2.9476	2.88502
		0.67096	1.89178	2.5692	2.66185	3.18199	2.92592	3.69328	2.58184	3.44905	2.92659	3.05545	2.8164
		0.66809	1.779	2.60157	2.71905	3.22555	2.75345	3.53789	2.59792	3.40223	2.81579	3.0697	2.93329
		0.66521	1.78419	2.5436	2.71029	3.24366	2.63773	3.50238	2.55895	3.36887	2.52657	3.09653	3.004
		0.66233	1.77537	2.51091	2.64147	3.29591	2.66339	3.65732	2.55857	3.48917	2.72316	2.86045	2.95042
		0.65945	1.89467	2.46971	2.63328	3.27578	2.76725	3.67412	2.56469	3.49203	2.77289	2.87437	2.90646
		0.65657	1.86984	2.4454	2.53815	3.26921	2.74964	3.63047	2.57587	3.38618	2.74046	2.84982	2.94736
		0.65369	1.82452	2.3788	2.62168	3.28154	2.78598	3.49849	2.5739	3.38861	2.75635	2.76057	2.96421
		0.65081	1.80677	2.30802	2.62143	3.28848	2.78182	3.45846	2.61149	3.3933	2.84389	2.90037	2.8846
		0.64793	1.82766	2.30013	2.57866	3.25201	2.74085	3.5006	2.56807	3.35406	2.68073	2.823	2.90549
		0.64506	1.85036	2.3187	2.55895	3.26769	2.59216	3.56654	2.52733	3.28306	2.6687	2.68525	2.9314
		0.64218	1.83628	2.27343	2.5499	3.28205	2.61535	3.61318	2.50976	3.25714	2.5082	2.69943	2.93629
		0.6393	1.78671	2.20893	2.51789	3.31741	2.73743	3.38655	2.51792	3.30735	2.79256	2.69004	2.91845
		0.63642	1.77323	2.19293	2.54777	3.29281	2.83231	3.39532	2.51601	3.28973	2.86506	2.74893	2.89632
		0.63354	1.80823	2.20932	2.51508	3.28703	2.74591	3.1759	2.5418	3.253	2.71222	2.67166	2.91744
		0.63066	1.81616	2.16183	2.44339	3.32641	2.72991	3.10538	2.53158	3.23116	2.70263	2.76288	3.02668
		0.62778	1.88463	2.199	2.44006	3.26157	2.75873	3.03682	2.54736	3.14122	2.81182	2.81921	2.99815
		0.62491	1.81791	2.22439	2.40504	3.16989	2.72613	2.94394	2.59095	3.08691	2.69707	2.79966	2.85115
		0.62203	1.84785	2.18585	2.36146	3.14846	2.61699	2.99187	2.5431	3.00767	2.63505	2.72683	2.83383
		0.61915	1.81884	2.08079	2.27667	3.12418	2.59037	2.99815	2.5472	2.98478	2.56337	2.81142	2.9034
		0.61627	1.80415	2.06622	2.32126	3.1082	2.61205	2.91724	2.48037	2.95518	2.63033	2.74164	2.88342
		0.61339	1.77332	2.09698	2.37212	3.11675	2.67373	2.86843	2.48898	2.96263	2.66923	2.72315	2.88184
		0.61051	1.80312	2.12133	2.39724	3.07948	2.73158	2.91435	2.46882	2.91064	2.72663	2.65276	2.87713
		0.60764	1.7932	2.06357	2.26374	2.99338	2.79256	2.92465	2.49228	2.90097	2.79662	2.62717	2.91373
		0.60476	1.81891	2.05147	2.23067	2.99939	2.80299	2.86278	2.53623	2.86405	2.81554	2.58709	2.94097
		0.60188	1.78236	2.09884	2.31609	3.02905	2.7806	2.77889	2.52311	2.80085	2.76711	2.65046	2.84642
		0.599	1.76746	2.07133	2.36618	2.95237	2.78427	2.80728	2.46531	2.76327	2.78143	2.68859	2.81512
		0.59612	1.75308	1.99839	2.34762	2.91343	2.81244	2.95771	2.54188	2.71739	2.83122	2.72262	2.85677
		0.59324	1.80609	2.01333	2.41107	2.91765	2.89581	2.92278	2.51135	2.67261	2.8561	2.69818	2.89529
		0.59036	1.79882	2.09243	2.3849	2.90134	2.97221	2.76069	2.47751	2.63849	3.01479	2.66457	2.91477
		0.58748	1.81151	2.08293	2.3202	2.88767	3.02092	2.80785	2.46402	2.624	3.00277	2.58908	2.87121
		0.58461	1.82639	2.02106	2.27688	2.74688	3.01753	2.90537	2.44281	2.61391	3.01229	2.51628	2.89434
		0.58173	1.801	2.01833	2.25458	2.71636	3.0063	2.84081	2.49755	2.56555	3.02389	2.57131	2.87549
		0.57885	1.8506	2.07185	2.24417	2.78425	2.96046	2.68959	2.47041	2.48862	2.95702	2.53224	2.88508
		0.57597	1.8367	2.00609	2.22552	2.71451	2.96061	2.72309	2.37311	2.46006	2.93633	2.54818	2.83893
		0.57309	1.75965	1.9281	2.2872	2.58846	3.0345	2.84956	2.3789	2.38941	3.04632	2.52864	2.79616
		0.57021	1.78583	1.92604	2.37968	2.50249	3.06372	2.75892	2.43279	2.37266	3.08822	2.56168	2.83947
		0.56733	1.83717	1.95767	2.31371	2.58764	3.01408	2.60097	2.43574	2.35343	3.00113	2.56846	2.83453
		0.56446	1.83746	1.94424	2.23826	2.64462	3.0406	2.70369	2.41418	2.33589	3.01004	2.5242	2.81053
		0.56158	1.81873	1.91675	2.17111	2.55294	3.16511	2.60572	2.4063	2.34115	3.1889	2.54831	2.80968
		0.5587	1.73051	1.961	2.26422	2.40736	3.24365	2.66778	2.41827	2.371	3.25513	2.34697	2.76918
		0.55582	1.75055	2.03436	2.22346	2.40937	3.20653	2.60344	2.44012	2.28487	3.20368	2.31922	2.79141
		0.55294	1.80614	1.99655	2.25778	2.43652	3.19647	2.51458	2.42934	2.25298	3.16345	2.53343	2.77162
		0.55006	1.7932	1.92392	2.21477	2.47658	3.17096	2.47735	2.40006	2.2331	3.23013	2.36534	2.73603
		0.54718	1.78788	1.91176	2.34067	2.41289	3.16257	2.45974	2.41888	2.20902	3.1142	2.43362	2.74548
		0.5443	1.76479	1.97245	2.35771	2.3721	3.22512	2.4338	2.41161	2.22443	3.21644	2.46095	2.74428
		0.54143	1.75514	1.94307	2.3001	2.36617	3.33126	2.5563	2.37986	2.17824	3.37335	2.3344	2.71349
		0.53855	1.76342	1.90077	2.28658	2.3649	3.3282	2.53504	2.41988	2.17922	3.32014	2.31319	2.70973
		0.53567	1.781	1.90539	2.2916	2.29448	3.30769	2.49488	2.36267	2.21763	3.2831	2.40024	2.7235
		0.53279	1.79569	1.93153	2.27563	2.29778	3.38864	2.56257	2.36583	2.18673	3.39443	2.46041	2.68897
		0.52991	1.74949	1.94287	2.26964	2.28948	3.49104	2.48359	2.332	2.17629	3.4994	2.5083	2.67093
		0.52703	1.74406	1.91927	2.26422	2.30254	3.47752	2.45605	2.33165	2.11921	3.51078	2.5787	2.68648
		0.52415	1.72282	1.89216	2.33223	2.28375	3.5113	2.46965	2.30624	2.14067	3.43883	2.4749	2.64854
		0.52128	1.6958	1.95193	2.32353	2.23664	3.64267	2.41651	2.30025	2.17039	3.68183	2.4786	2.62275
		0.5184	1.72078	1.93057	2.31341	2.26438	3.77994	2.38214	2.27581	2.13817	3.79261	2.50121	2.63803
		0.51552	1.72953	1.92528	2.33095	2.28696	3.80151	2.39644	2.28052	2.12218	3.78085	2.40724	2.71351
		0.51264	1.77541	1.9444	2.32739	2.28888	3.79004	2.42107	2.25389	2.13386	3.80399	2.40148	2.69087
		0.50976	1.76329	1.91082	2.34959	2.25008	3.79247	2.35491	2.23088	2.11455	3.77848	2.41661	2.60496
		0.50688	1.74904	1.89657	2.34721	2.25489	3.75871	2.24835	2.21029	2.10337	3.78357	2.35325	2.58912
		0.50401	1.73633	1.89498	2.38488	2.26904	3.78206	2.20718	2.23669	2.07427	3.73535	2.50882	2.59217
		0.50113	1.67323	1.92218	2.38762	2.28395	3.78708	2.18201	2.24331	2.06061	3.84	2.46863	2.61952
		0.49825	1.73247	1.94211	2.36123	2.24679	3.78758	2.16624	2.21451	2.05659	3.7587	2.53593	2.53627
		0.49537	1.7544	1.88918	2.37231	2.26503	3.77786	2.21879	2.22966	2.09912	3.77003	2.54735	2.49013
		0.49249	1.75265	1.86717	2.41403	2.22348	3.78489	2.1593	2.2183	2.11612	3.81568	2.64571	2.49994
		0.48961	1.79175	1.90393	2.46283	2.206	3.77916	2.19632	2.21654	2.0562	3.74596	2.689	2.48095
		0.48673	1.77642	1.96751	2.43302	2.24288	3.74016	2.18395	2.19039	1.97132	3.77042	2.70295	2.45663
		0.48386	1.73565	1.92333	2.43112	2.29244	3.72766	2.18931	2.16201	1.97938	3.71129	2.69412	2.44934
		0.48098	1.72136	1.87432	2.3866	2.29067	3.76434	2.11916	2.1077	2.0203	3.74387	2.5513	2.44418
		0.4781	1.68502	1.92567	2.38856	2.30866	3.81268	2.09755	2.13659	2.00446	3.85247	2.49125	2.48734
		0.47522	1.7336	1.96007	2.38284	2.31799	3.80475	2.08361	2.13641	2.00106	3.78259	2.50047	2.44627
		0.47234	1.70541	1.91173	2.39395	2.35126	3.7345	2.07035	2.10088	2.0654	3.744	2.44948	2.38943
		0.46946	1.70557	1.86884	2.45364	2.28618	3.69575	2.09947	2.05922	2.00116	3.68798	2.49095	2.38354
		0.46658	1.69547	1.90333	2.44665	2.22542	3.68716	2.11837	2.06288	1.96166	3.67667	2.59696	2.3786
		0.4637	1.69395	1.9667	2.43128	2.25832	3.64844	2.07156	2.02039	1.99128	3.68154	2.65758	2.3729
		0.46083	1.70963	1.92687	2.37995	2.27116	3.57414	2.07063	2.02387	2.00801	3.55164	2.58427	2.32391
		0.45795	1.71715	1.8776	2.39303	2.28288	3.53741	2.12038	2.05299	2.01832	3.52224	2.50505	2.31043
		0.45507	1.67453	1.901	2.37243	2.2673	3.53189	2.12123	2.04532	2.03177	3.56613	2.47668	2.31073
		0.45219	1.66178	1.95303	2.35054	2.28687	3.50634	2.0518	2.04938	2.02766	3.47912	2.59436	2.30046
		0.44931	1.62765	1.92816	2.37702	2.40213	3.43434	2.03142	2.01063	2.0338	3.45646	2.57105	2.294
		0.44643	1.62583	1.87369	2.33133	2.38996	3.39805	2.0439	2.00414	2.05275	3.37583	2.4471	2.26873
		0.44356	1.61995	1.86636	2.3044	2.37946	3.36006	2.13122	1.98736	2.07202	3.37302	2.56475	2.26372
		0.44068	1.64959	1.92635	2.29663	2.32999	3.32253	2.19278	1.95468	2.07406	3.32464	2.56141	2.22479
		0.4378	1.65282	1.89004	2.29656	2.36578	3.26562	2.17806	1.9626	2.03677	3.25851	2.61957	2.22447
		0.43492	1.62292	1.87447	2.36158	2.36487	3.22579	2.13495	1.92313	2.03265	3.22708	2.42919	2.18854
		0.43204	1.60361	1.90558	2.30116	2.35259	3.20101	2.09945	1.9078	2.00045	3.19982	2.42366	2.19333
		0.42916	1.62576	1.93729	2.29516	2.33789	3.15386	2.11606	1.87013	2.01239	3.1612	2.50018	2.18753
		0.42628	1.60452	1.92319	2.24507	2.41455	3.08595	2.13795	1.87268	2.02416	3.08184	2.63421	2.17711
		0.4234	1.60826	1.89046	2.22424	2.42828	3.02567	2.12981	1.86207	2.00494	3.01796	2.80111	2.147
		0.42053	1.611	1.89294	2.21173	2.37894	2.96841	2.10825	1.85338	2.00133	2.97782	2.76829	2.12561
		0.41765	1.59012	1.91322	2.19858	2.39942	2.87388	2.11844	1.84401	2.01284	2.87976	2.74418	2.09886
		0.41477	1.59453	1.90103	2.17162	2.44947	2.76561	2.12654	1.83177	2.03314	2.75188	2.76048	2.10658
		0.41189	1.611	1.87119	2.1254	2.45191	2.68697	2.08375	1.78975	2.00104	2.69086	2.74994	2.0854
		0.40901	1.59743	1.86855	2.09607	2.45911	2.63033	2.09425	1.82844	1.95722	2.6332	2.74812	2.04075
		0.40613	1.56181	1.90544	2.12525	2.46988	2.56363	2.11832	1.81027	2.01135	2.56081	2.73094	2.01455
		0.40325	1.55128	1.8783	2.09112	2.47743	2.48562	2.11878	1.77885	2.02828	2.48914	2.7405	2.02038
		0.40037	1.58353	1.85698	2.07623	2.42265	2.401	2.10756	1.76243	2.0386	2.40074	2.84181	1.97929
		0.3975	1.60031	1.84793	2.05462	2.405	2.32161	2.07862	1.76691	2.01936	2.31926	2.75209	1.94597
		0.39462	1.56652	1.9093	2.00734	2.42083	2.26552	2.01502	1.74947	2.0309	2.26536	2.84396	1.95215
		0.39174	1.54989	1.86262	1.99525	2.44786	2.21007	2.14867	1.73305	2.0302	2.2323	2.79369	1.94498
		0.38886	1.53374	1.816	1.98044	2.51423	2.28173	2.16016	1.69041	2.0737	2.21152	2.7613	1.93985
		0.38598	1.56009	1.83082	1.96144	2.48354	2.40024	2.00122	1.71511	2.06042	2.4538	2.75256	1.92374
		0.3831	1.54684	1.89054	1.92901	2.45732	2.35935	1.90559	1.74676	2.03915	2.39082	2.80636	1.90812
		0.38023	1.55023	1.8823	1.89185	2.47055	2.1198	2.07009	1.71341	2.02601	2.0791	2.82815	1.89028
		0.37735	1.51539	1.78143	1.88857	2.52819	1.9481	2.18582	1.68623	2.03557	1.94226	2.66047	1.88691
		0.37447	1.53109	1.82502	1.82516	2.46951	1.92171	2.17791	1.69271	2.03793	1.92913	2.67777	1.84618
		0.37159	1.52307	1.85526	1.77922	2.42005	1.91436	2.15489	1.69823	2.06726	1.92046	2.73292	1.8167
		0.36871	1.51334	1.83209	1.77779	2.37594	1.89196	2.16086	1.65799	2.05007	1.88354	2.6358	1.78239
		0.36583	1.49297	1.77897	1.74027	2.39998	1.84514	2.2013	1.65037	2.04377	1.85679	2.61326	1.79726
		0.36295	1.50645	1.73296	1.72592	2.42937	1.78741	2.19497	1.6236	1.99788	1.78035	2.65946	1.78462
		0.36007	1.53423	1.74761	1.71145	2.42019	1.72918	2.1369	1.62711	1.98465	1.73027	2.73526	1.7869
		0.3572	1.53326	1.78229	1.68335	2.37262	1.7048	2.15895	1.62249	2.02885	1.70019	2.7969	1.74139
		0.35432	1.50681	1.72669	1.64478	2.35294	1.69189	2.18862	1.61404	2.03508	1.69649	2.82137	1.71459
		0.35144	1.50742	1.69811	1.6508	2.31717	1.67031	2.19602	1.58673	2.06701	1.67171	2.73689	1.71914
		0.34856	1.4932	1.68812	1.63875	2.31464	1.6343	2.19908	1.60998	2.10492	1.6321	2.73778	1.70604
		0.34568	1.48883	1.75941	1.62346	2.26499	1.59852	2.1767	1.61141	2.18009	1.60021	2.74176	1.68867
		0.3428	1.48132	1.72376	1.61126	2.18235	1.57626	2.19738	1.59671	2.1859	1.57294	2.61236	1.67828
		0.33993	1.45955	1.67612	1.61564	2.21347	1.56743	2.20121	1.57305	2.14631	1.56688	2.59985	1.68579
		0.33705	1.46951	1.66112	1.56225	2.25186	1.5528	2.17126	1.58499	2.1534	1.55986	2.73241	1.69884
		0.33417	1.48107	1.66623	1.55997	2.20187	1.52877	2.14514	1.60728	2.17978	1.52326	2.68588	1.65634
		0.33129	1.47341	1.64858	1.53951	2.15176	1.51049	2.15753	1.56437	2.13938	1.51077	2.66809	1.6366
		0.32841	1.45267	1.61552	1.52719	2.11384	1.51477	2.13642	1.53119	2.13472	1.51176	2.53878	1.65906
		0.32553	1.44047	1.62376	1.48966	2.09767	1.50933	2.13095	1.52529	2.11494	1.51887	2.57497	1.69498
		0.32265	1.43504	1.6286	1.49267	2.0705	1.49952	2.12267	1.51733	2.12823	1.48968	2.63046	1.65996
		0.31977	1.41058	1.62353	1.47846	2.03603	1.48715	2.01872	1.52547	2.18074	1.49306	2.65449	1.67466
		0.3169	1.41632	1.56954	1.48303	1.99392	1.48787	1.84441	1.51917	2.19839	1.48304	2.67315	1.67181
		0.31402	1.41782	1.55728	1.4534	1.99255	1.47456	1.83734	1.52435	2.19494	1.4826	2.65957	1.69032
		0.31114	1.43992	1.56663	1.46243	1.96075	1.47182	1.80538	1.52593	2.20798	1.45833	2.53123	1.66799
		0.30826	1.41662	1.55867	1.45133	1.88281	1.45516	1.82606	1.51119	2.23391	1.47064	2.53234	1.63914
		0.30538	1.40141	1.52176	1.43644	1.85556	1.43014	1.79865	1.46886	2.23151	1.42261	2.51994	1.61112
		0.3025	1.42499	1.51783	1.40236	1.86071	1.39777	1.78311	1.44992	2.18317	1.39797	2.36001	1.6242
		0.29962	1.41863	1.50622	1.40895	1.85944	1.39549	1.76896	1.4405	2.14914	1.39259	2.25184	1.61351
		0.29675	1.38731	1.539	1.41004	1.78183	1.39944	1.78223	1.44431	2.15949	1.40464	2.22576	1.58195
		0.29387	1.35471	1.49893	1.43838	1.71983	1.40171	1.73954	1.42575	2.16799	1.39851	2.19768	1.57214
		0.29099	1.36744	1.49531	1.41196	1.7446	1.39653	1.75448	1.44396	2.17999	1.3992	2.1472	1.5937
		0.28811	1.37266	1.47019	1.38868	1.75153	1.39987	1.72931	1.43369	2.20291	1.3944	2.15136	1.60172
		0.28523	1.35461	1.46536	1.36009	1.69965	1.39555	1.72761	1.40961	2.16057	1.40298	2.13551	1.57239
		0.28235	1.35513	1.43491	1.37397	1.63018	1.38118	1.69308	1.40809	2.16743	1.38	2.22065	1.56788
		0.27947	1.36402	1.43441	1.35165	1.62976	1.37836	1.67296	1.41692	2.17622	1.36724	2.28486	1.55518
		0.2766	1.38075	1.47435	1.3399	1.68481	1.37589	1.65595	1.40001	2.14787	1.39268	2.20505	1.56472
		0.27372	1.38178	1.47881	1.33817	1.64842	1.36469	1.65382	1.37258	2.1044	1.35454	2.07082	1.53621
		0.27084	1.38331	1.43953	1.34806	1.58084	1.3469	1.64039	1.35257	2.10872	1.3469	2.05531	1.51569
		0.26796	1.38201	1.42728	1.3465	1.55621	1.33937	1.61425	1.36818	2.10941	1.3454	2.12623	1.50678
		0.26508	1.36924	1.42805	1.34009	1.61329	1.33422	1.61179	1.36831	2.06507	1.32569	2.03878	1.52481
		0.2622	1.35106	1.44044	1.32135	1.59354	1.32566	1.62644	1.35384	1.99669	1.3338	1.88608	1.49689
		0.25932	1.37073	1.40762	1.34526	1.5569	1.3206	1.62426	1.3417	1.99753	1.31619	1.89545	1.489
		0.25645	1.37287	1.39798	1.3112	1.54814	1.31436	1.61808	1.33209	2.00222	1.31428	1.96708	1.48905
		0.25357	1.3638	1.41954	1.28359	1.54231	1.31681	1.58863	1.30167	1.987	1.31803	1.942	1.49043
		0.25069	1.38978	1.42925	1.30085	1.54427	1.31746	1.58955	1.27507	1.95883	1.31644	1.85077	1.46664
		0.24781	1.37533	1.41371	1.28873	1.4942	1.30848	1.63999	1.29417	1.95941	1.31279	1.83056	1.44656
		0.24493	1.38334	1.37779	1.30636	1.46678	1.30985	1.64837	1.27964	1.95731	1.29841	1.90413	1.4431
		0.24205	1.35733	1.36494	1.30041	1.48476	1.29793	1.64457	1.25959	1.93806	1.31492	1.86287	1.46014
		0.23917	1.36272	1.3866	1.29881	1.49051	1.28459	1.61425	1.24961	1.92423	1.27053	1.83797	1.43491
		0.23629	1.35302	1.37771	1.29397	1.47966	1.26409	1.53712	1.25087	1.90057	1.27166	1.88633	1.4121
		0.23342	1.35772	1.33954	1.28258	1.48156	1.26791	1.54606	1.23261	1.87298	1.26075	1.89241	1.38533
		0.23054	1.34158	1.33719	1.26881	1.49642	1.25776	1.52598	1.23863	1.84064	1.26857	1.86701	1.40196
		0.22766	1.33581	1.36421	1.25599	1.4708	1.25528	1.49982	1.22463	1.80883	1.2424	1.82016	1.37697
		0.22478	1.34146	1.37146	1.24695	1.47413	1.24232	1.48898	1.22279	1.79422	1.25561	1.76973	1.36228
		0.2219	1.33291	1.34819	1.2499	1.46938	1.24491	1.46775	1.22947	1.75529	1.23132	1.73185	1.3798
		0.21902	1.33555	1.33663	1.2548	1.48374	1.23611	1.47675	1.19997	1.75509	1.24774	1.70612	1.38915
		0.21615	1.31622	1.32075	1.23217	1.45693	1.22932	1.46765	1.18149	1.74209	1.22456	1.72854	1.35355
		0.21327	1.29796	1.33232	1.24645	1.43778	1.22038	1.45074	1.20194	1.74055	1.21715	1.68724	1.33253
		0.21039	1.30871	1.29363	1.23769	1.44223	1.21879	1.43399	1.18999	1.72614	1.22533	1.72143	1.33224
		0.20751	1.30303	1.30107	1.22321	1.45968	1.21567	1.42112	1.19629	1.6755	1.21128	1.65492	1.35338
		0.20463	1.32029	1.33624	1.1986	1.47428	1.21401	1.41435	1.16839	1.65003	1.2135	1.60515	1.32849
		0.20175	1.3011	1.31942	1.18117	1.42211	1.21721	1.4145	1.1563	1.64935	1.21933	1.63465	1.31356
		0.19887	1.3219	1.29785	1.20301	1.41524	1.20919	1.39073	1.15833	1.61344	1.21019	1.67027	1.3044
		0.196	1.27844	1.29007	1.19979	1.42526	1.19446	1.38473	1.17115	1.57084	1.19228	1.6118	1.31022
		0.19312	1.20036	1.2852	1.19753	1.44208	1.18445	1.38845	1.1529	1.56899	1.18347	1.56354	1.29589
		0.19024	1.18169	1.2878	1.18735	1.42473	1.17046	1.39618	1.14615	1.55134	1.1762	1.59124	1.28326
		0.18736	1.17842	1.25109	1.21454	1.42967	1.15893	1.38058	1.1322	1.5434	1.15149	1.5775	1.28146
		0.18448	1.17902	1.25169	1.19288	1.44392	1.15308	1.36765	1.13604	1.54006	1.15734	1.53043	1.29792
		0.1816	1.18943	1.25264	1.17364	1.46351	1.15813	1.34887	1.12424	1.49357	1.15496	1.53651	1.28113
		0.17872	1.17189	1.2534	1.15733	1.4337	1.14887	1.36297	1.12311	1.45694	1.15526	1.55501	1.24347
		0.17585	1.16216	1.22445	1.16542	1.40749	1.13895	1.34386	1.1316	1.44607	1.13222	1.53235	1.22646
		0.17297	1.17672	1.22051	1.13822	1.42657	1.13087	1.33529	1.14282	1.4446	1.13434	1.50982	1.24024
		0.17009	1.17609	1.19017	1.13961	1.43973	1.13297	1.3286	1.10565	1.43534	1.13157	1.48216	1.24145
		0.16721	1.15233	1.17518	1.15135	1.41041	1.13511	1.33915	1.12703	1.43678	1.1343	1.42566	1.20746
		0.16433	1.14885	1.17326	1.13925	1.37568	1.13188	1.32896	1.11504	1.42156	1.13653	1.44361	1.21256
		0.16145	1.15477	1.16291	1.13311	1.38984	1.1299	1.33586	1.09348	1.39984	1.1228	1.44514	1.19906
		0.15857	1.14945	1.15751	1.13711	1.43399	1.12457	1.32191	1.10385	1.37766	1.13192	1.4161	1.24405
		0.1557	1.15848	1.16948	1.11246	1.41636	1.12699	1.31184	1.09255	1.376	1.11992	1.43625	1.22141
		0.15282	1.13838	1.16835	1.09942	1.37897	1.12209	1.29278	1.07782	1.37596	1.12853	1.42986	1.18667
		0.14994	1.16092	1.15653	1.09549	1.37258	1.12175	1.29812	1.0712	1.36073	1.11705	1.40065	1.19206
		0.14706	1.13727	1.13322	1.07755	1.41091	1.11934	1.28731	1.07936	1.33505	1.11993	1.39434	1.20747
		0.14418	1.13448	1.15097	1.09376	1.41384	1.11339	1.27853	1.09169	1.32866	1.11677	1.37756	1.17904
		0.1413	1.14309	1.12807	1.1005	1.3901	1.09397	1.27897	1.066	1.32769	1.09406	1.38394	1.17854
		0.13842	1.14529	1.11261	1.07907	1.35129	1.08402	1.27402	1.07873	1.30932	1.07771	1.34978	1.17348
		0.13554	1.12087	1.10581	1.08926	1.36884	1.08978	1.2708	1.07507	1.33014	1.09464	1.36902	1.1822
		0.13267	1.12166	1.10338	1.07955	1.3557	1.09979	1.25106	1.07207	1.31811	1.09814	1.37129	1.17449
		0.12979	1.11449	1.10494	1.08268	1.3405	1.0949	1.24323	1.06327	1.3195	1.09819	1.37678	1.1734
		0.12691	1.13477	1.09249	1.07144	1.32556	1.09142	1.24129	1.05026	1.31003	1.08552	1.33893	1.14602
		0.12403	1.11691	1.06839	1.05563	1.34395	1.08233	1.25955	1.04523	1.28154	1.08922	1.3323	1.1499
		0.12115	1.11798	1.07618	1.06164	1.32587	1.07493	1.25285	1.06504	1.28363	1.0695	1.32376	1.15164
		0.11827	1.11443	1.07513	1.05834	1.32284	1.06269	1.23996	1.05585	1.27791	1.06694	1.31939	1.15322
		0.11539	1.10764	1.06311	1.05697	1.32247	1.06356	1.25289	1.05655	1.28314	1.05879	1.31794	1.11749
		0.11252	1.08662	1.06592	1.04754	1.32496	1.06928	1.26564	1.06336	1.27951	1.07186	1.22652	1.13268
		0.10964	1.07112	1.0692	1.05351	1.30513	1.07777	1.2483	1.06206	1.26544	1.07736	1.29218	1.12777
		0.10676	1.08178	1.05558	1.05524	1.29815	1.07332	1.25215	1.04651	1.2723	1.07664	1.32069	1.119
		0.10388	1.06406	1.03994	1.06232	1.28895	1.07379	1.24941	1.04541	1.27997	1.06629	1.28748	1.11767
		0.101	1.04293	1.05521	1.04433	1.27479	1.074	1.2649	1.0562	1.26939	1.08165	1.26271	1.12728
		0.09812	1.01939	1.04732	1.05833	1.25733	1.07509	1.25569	1.04669	1.25974	1.0706	1.22507	1.11403
		0.09524	1.02493	1.05926	1.05078	1.24373	1.06853	1.25072	1.04453	1.26999	1.07024	1.23241	1.10099
		0.09237	0.99609	1.02509	1.03514	1.22161	1.06373	1.23967	1.01331	1.26962	1.06532	1.24255	1.0995
		0.08949	0.99738	1.00994	1.03003	1.20629	1.06676	1.27205	1.02296	1.27149	1.06052	1.24465	1.10318
		0.08661	1.00428	0.99475	1.02891	1.20347	1.07228	1.24003	1.0174	1.25561	1.07902	1.2944	1.09838
		0.08373	0.98105	1.00962	1.01264	1.18159	1.07216	1.23583	1.02859	1.26576	1.07123	1.29185	1.08377
		0.08085	0.98665	0.9981	1.03987	1.17721	1.07148	1.2223	1.01072	1.28744	1.06625	1.27043	1.04593
		0.07797	0.99104	1.01633	1.01346	1.16437	1.07639	1.24417	0.99485	1.27467	1.08235	1.23548	1.06109
		0.07509	0.98324	1.01013	1.01274	1.14649	1.08021	1.21892	0.99323	1.27727	1.0768	1.24739	1.05034
		0.07222	0.96797	0.99628	1.00927	1.13258	1.07276	1.21513	0.98966	1.28456	1.07635	1.23268	1.04926
		0.06934	0.95519	0.98867	1.01954	1.12312	1.07285	1.1949	0.98221	1.293	1.06794	1.28241	1.04966
		0.06646	0.93998	0.99417	1.00595	1.10587	1.07855	1.19494	0.97937	1.28009	1.08044	1.23308	1.0401
		0.06358	0.93989	0.9892	1.00598	1.08513	1.0842	1.20035	0.97051	1.281	1.08546	1.25782	1.01987
		0.0607	0.9436	0.97847	1.00928	1.09294	1.07451	1.18826	0.98754	1.28558	1.07671	1.30213	1.01947
		0.05782	0.93474	0.97262	1.01414	1.08459	1.06991	1.17115	0.94717	1.30844	1.06255	1.30465	1.01153
		0.05494	0.93942	0.98572	0.99774	1.05207	1.07071	1.16408	0.96076	1.28623	1.077	1.28627	1.00208
		0.05207	0.92502	0.97829	0.98475	1.06353	1.06994	1.15532	0.96055	1.27152	1.06827	1.2758	1.00761
		0.04919	0.92822	0.99074	0.99652	1.04528	1.05757	1.14765	0.96397	1.27269	1.05791	1.27534	1.0107
		0.04631	0.93376	0.96616	0.98392	1.05195	1.0469	1.13481	0.94512	1.27048	1.04803	1.27037	1.00283
		0.04343	0.93051	0.94533	0.97706	1.02593	1.05239	1.13526	0.95254	1.25729	1.04476	1.23828	0.98665
		0.04055	0.92449	0.93614	0.97408	1.02439	1.05824	1.12636	0.93243	1.27747	1.0674	1.27044	0.99953
		0.03767	0.92903	0.95852	0.98282	0.99908	1.04659	1.12127	0.92363	1.25477	1.04629	1.24752	0.99698
		0.03479	0.9139	0.96057	0.96544	1.00792	1.02507	1.11484	0.94552	1.24756	1.01858	1.26569	0.98313
		0.03191	0.90422	0.9448	0.95662	0.99193	1.01137	1.09899	0.94005	1.23795	1.01789	1.23577	0.97258
		0.02904	0.90254	0.94488	0.95348	0.98318	1.00677	1.09212	0.92728	1.23828	1.00207	1.22149	0.96716
		0.02616	0.91366	0.94804	0.95148	0.9738	1.00422	1.07306	0.9299	1.22496	1.00504	1.2135	0.96943
		0.02328	0.88853	0.94676	0.94801	0.98488	1.00267	1.06054	0.91063	1.23194	1.00586	1.21051	0.97067
		0.0204	0.91041	0.94181	0.94451	0.97723	0.99729	1.05577	0.93528	1.23595	0.99313	1.23389	0.94785
		0.01752	0.90054	0.94674	0.93347	0.976	0.99012	1.05129	0.92322	1.24025	0.99264	1.2156	0.95677
		0.01464	0.91544	0.94978	0.94395	0.95581	0.98021	1.0335	0.93259	1.2293	0.98163	1.21061	0.95031
		0.01176	0.9006	0.93908	0.94173	0.95352	0.97146	1.02864	0.91291	1.24015	0.96667	1.21611	0.9561
		0.00889	0.90049	0.94822	0.93199	0.94003	0.96432	1.02437	0.90618	1.23171	0.97086	1.1991	0.95125
		0.00601	0.90258	0.93828	0.92182	0.95092	0.96932	1.03886	0.91345	1.24548	0.96135	1.19727	0.95813
		0.00313	0.90105	0.92663	0.94368	0.93901	0.97622	1.01708	0.9152	1.24248	0.98159	1.18475	0.92765
		0.00025034	0.89142	0.94627	0.92696	0.94284	0.9816	1.00568	0.92586	1.2528	0.98205	1.17551	0.94173
		-0.00263	0.89884	0.94335	0.92816	0.94354	0.9799	1.00856	0.90759	1.25611	0.9759	1.18761	0.94171
		-0.00551	0.89778	0.9403	0.92207	0.96313	0.9771	1.01564	0.91475	1.23595	0.98152	1.18055	0.95519
		-0.00839	0.88972	0.945	0.93196	0.95025	0.97269	1.00111	0.90833	1.2148	0.97061	1.1919	0.95018
		-0.01126	0.90335	0.94149	0.94066	0.96978	0.96744	1.03112	0.91818	1.23019	0.96639	1.18162	0.93742
		-0.01414	0.90424	0.94508	0.94354	0.97249	0.96517	1.01745	0.92319	1.22983	0.96774	1.19369	0.93735
		-0.01702	0.8973	0.94612	0.94238	0.96435	0.9637	1.03267	0.91967	1.20724	0.96125	1.18506	0.94353
		-0.0199	0.90908	0.93402	0.94493	0.96254	0.96165	1.02222	0.91422	1.20888	0.96354	1.18337	0.95304
		-0.02278	0.90084	0.93608	0.92496	0.96745	0.96301	1.02875	0.91916	1.20078	0.96266	1.16186	0.95602
		-0.02566	0.90635	0.932	0.94288	0.96454	0.97237	1.03585	0.91468	1.18162	0.96867	1.16221	0.95257
		-0.02854	0.91108	0.94161	0.94733	0.98184	0.98293	1.04213	0.92559	1.19771	0.98758	1.15592	0.96965
		-0.03141	0.89028	0.94678	0.95363	1.00158	0.98155	1.04921	0.92293	1.19596	0.98228	1.14552	0.9807
		-0.03429	0.90769	0.95728	0.95514	1.00126	0.97415	1.05072	0.92861	1.19327	0.96986	1.12423	0.96107
		-0.03717	0.90425	0.95305	0.96712	1.00878	0.97232	1.07182	0.93086	1.20907	0.9759	1.16505	0.96257
		-0.04005	0.90561	0.95575	0.95778	1.01404	0.97895	1.07802	0.9408	1.18691	0.976	1.15214	0.98285
		-0.04293	0.92369	0.94588	0.96347	1.02099	0.98709	1.07381	0.92839	1.17805	0.98751	1.15555	1.01301
		-0.04581	0.9294	0.9813	0.95559	1.02096	0.98959	1.11609	0.93391	1.16591	0.99335	1.15202	1.00872
		-0.04869	0.91625	0.95989	0.97539	1.04347	0.98564	1.10167	0.9241	1.17273	0.9813	1.14789	1.00422
		-0.05156	0.94101	0.96643	0.97999	1.05216	0.97917	1.10204	0.92664	1.17103	0.98299	1.15129	1.01426
		-0.05444	0.92027	0.97396	0.99594	1.05571	0.98504	1.11766	0.92039	1.16626	0.97946	1.17196	1.02477
		-0.05732	0.92185	0.99539	0.97187	1.0697	0.99049	1.13639	0.93183	1.17356	0.99624	1.15699	1.01792
		-0.0602	0.91729	0.99874	0.98915	1.0959	0.99753	1.13805	0.92745	1.1985	0.99368	1.19352	1.03426
		-0.06308	0.93649	1.00105	0.98575	1.1186	0.99579	1.13001	0.94212	1.18864	0.99922	1.18719	1.02794
		-0.06596	0.92881	0.99432	1.00294	1.12852	0.99851	1.15777	0.93654	1.18307	0.99542	1.18605	1.03217
		-0.06884	0.93369	1.00218	0.99868	1.13887	1.00459	1.1855	0.93422	1.20908	1.00489	1.18533	1.05998
		-0.07171	0.94457	1.00187	0.99102	1.14935	1.01084	1.19982	0.94432	1.19557	1.01421	1.1931	1.06642
		-0.07459	0.94895	1.02548	1.00877	1.17026	1.02039	1.22311	0.95516	1.19434	1.01351	1.19376	1.06905
		-0.07747	0.93815	1.02886	1.02706	1.18681	1.0225	1.23548	0.96936	1.21494	1.03219	1.23145	1.0969
		-0.08035	0.93733	1.02777	1.00824	1.18728	1.02971	1.2454	0.96445	1.20858	1.01938	1.22257	1.10717
		-0.08323	0.93257	1.03078	1.02059	1.20873	1.02817	1.23916	0.97425	1.2005	1.03727	1.26585	1.10869
		-0.08611	0.97381	1.04562	1.0051	1.20771	1.03433	1.26282	0.97283	1.20973	1.02756	1.26712	1.0873
		-0.08899	0.96453	1.05607	1.0185	1.21967	1.03423	1.30116	0.98094	1.21825	1.03817	1.29055	1.11226
		-0.09186	0.98048	1.06973	1.02833	1.23785	1.04121	1.29356	0.9976	1.2216	1.03804	1.30006	1.13391
		-0.09474	0.97976	1.07129	1.03657	1.23844	1.03639	1.2919	0.99262	1.23482	1.04204	1.30793	1.14166
		-0.09762	0.97583	1.08187	1.03473	1.23711	1.03376	1.31545	0.98179	1.22949	1.02806	1.31546	1.1436
		-0.1005	0.98747	1.08361	1.04543	1.26827	1.03891	1.32472	0.99543	1.24874	1.03992	1.33712	1.18512
		-0.10338	1.00037	1.09634	1.06977	1.3097	1.05377	1.31688	0.99793	1.25247	1.05494	1.33023	1.17876
		-0.10626	0.99476	1.09185	1.06834	1.31035	1.06053	1.33051	1.01643	1.27055	1.06225	1.34639	1.18708
		-0.10914	1.01126	1.10759	1.07104	1.31005	1.06946	1.36238	1.01024	1.27376	1.06459	1.33363	1.17858
		-0.11202	1.01065	1.12214	1.09162	1.33451	1.08014	1.37927	1.03887	1.28381	1.08472	1.40022	1.21239
		-0.11489	1.01136	1.13565	1.09506	1.33765	1.09144	1.39005	1.02879	1.30518	1.08853	1.41463	1.21653
		-0.11777	1.02605	1.15358	1.09366	1.35927	1.09162	1.43651	1.02908	1.34029	1.09536	1.41194	1.22375
		-0.12065	1.03741	1.13428	1.08261	1.36771	1.09619	1.46518	1.04116	1.33973	1.09065	1.42316	1.22592
		-0.12353	1.02337	1.14529	1.1008	1.37332	1.0979	1.47599	1.05902	1.33912	1.10344	1.41195	1.26091
		-0.12641	1.03846	1.17027	1.13192	1.39766	1.10046	1.52194	1.05036	1.37446	1.09809	1.42928	1.25016
		-0.12929	1.05809	1.16169	1.11473	1.41479	1.10452	1.55407	1.06065	1.37271	1.1036	1.44848	1.26585
		-0.13217	1.05737	1.15563	1.12761	1.41733	1.12183	1.57927	1.0631	1.37473	1.12129	1.49369	1.26768
		-0.13504	1.0633	1.18305	1.13218	1.44169	1.14127	1.59352	1.08596	1.37443	1.1418	1.49516	1.27388
		-0.13792	1.07207	1.17594	1.1432	1.44625	1.14373	1.618	1.07323	1.41096	1.14951	1.53368	1.29777
		-0.1408	1.08065	1.18678	1.15629	1.45322	1.14351	1.6512	1.08412	1.41	1.13495	1.52704	1.30776
		-0.14368	1.09581	1.18743	1.15936	1.45016	1.1533	1.67771	1.08979	1.4447	1.15613	1.51765	1.32315
		-0.14656	1.09541	1.19651	1.15909	1.48058	1.16644	1.70256	1.11471	1.45204	1.17116	1.47307	1.35062
		-0.14944	1.11029	1.21	1.17602	1.48881	1.17886	1.69986	1.11537	1.47971	1.17111	1.55026	1.35961
		-0.15232	1.10993	1.23155	1.19499	1.499	1.19877	1.76187	1.12208	1.48029	1.20209	1.55146	1.35047
		-0.15519	1.09268	1.21505	1.20669	1.50555	1.21727	1.7869	1.11887	1.49786	1.21985	1.54942	1.36346
		-0.15807	1.09978	1.23044	1.18508	1.52939	1.22073	1.82397	1.1353	1.5048	1.21888	1.62338	1.37063
		-0.16095	1.12848	1.24193	1.20055	1.54237	1.22613	1.82004	1.15195	1.51878	1.22377	1.60037	1.39696
		-0.16383	1.14225	1.24719	1.2153	1.54507	1.23097	1.89602	1.16165	1.52744	1.23749	1.69652	1.41853
		-0.16671	1.11466	1.24323	1.23167	1.54889	1.24424	1.90481	1.15129	1.55956	1.23552	1.69077	1.43347
		-0.16959	1.12047	1.24318	1.25409	1.53676	1.26529	1.88631	1.16789	1.59953	1.26939	1.59761	1.42453
		-0.17247	1.12668	1.241	1.27646	1.55947	1.28736	1.93923	1.16071	1.59496	1.28893	1.63857	1.42627
		-0.17534	1.14112	1.26236	1.25486	1.57959	1.29268	1.99778	1.18182	1.59129	1.2918	1.73149	1.42496
		-0.17822	1.13979	1.24844	1.28184	1.60237	1.2937	2.01811	1.17008	1.61141	1.29395	1.73796	1.43779
		-0.1811	1.14824	1.26812	1.29812	1.59317	1.30308	2.07151	1.18597	1.62651	1.30104	1.7019	1.44036
		-0.18398	1.16882	1.28129	1.28704	1.56571	1.32074	2.08113	1.1976	1.66544	1.3217	1.71805	1.45893
		-0.18686	1.17895	1.30182	1.27743	1.59288	1.34277	2.04502	1.19587	1.69577	1.34081	1.81354	1.43993
		-0.18974	1.15747	1.31465	1.28324	1.61899	1.3465	2.09009	1.18752	1.67924	1.35448	1.83404	1.47191
		-0.19262	1.15999	1.31033	1.28622	1.60564	1.34295	2.14089	1.19216	1.68536	1.33597	1.79459	1.4963
		-0.19549	1.16167	1.32126	1.31566	1.63227	1.35289	2.14432	1.21536	1.72352	1.35168	1.77031	1.50903
		-0.19837	1.18167	1.32804	1.31429	1.64052	1.38618	2.16062	1.21962	1.73792	1.38663	1.81855	1.5083
		-0.20125	1.20705	1.3268	1.32297	1.66446	1.40731	2.2074	1.22004	1.76236	1.41175	1.88606	1.50575
		-0.20413	1.20941	1.32655	1.35851	1.6753	1.40037	2.25059	1.23004	1.7837	1.4032	1.88366	1.50107
		-0.20701	1.2127	1.33239	1.38153	1.66336	1.40029	2.27752	1.24874	1.8029	1.38898	1.85451	1.54554
		-0.20989	1.21377	1.34531	1.37087	1.64959	1.42612	2.28204	1.24321	1.82924	1.43012	1.869	1.53656
		-0.21277	1.20321	1.35076	1.35227	1.65749	1.44759	2.31292	1.25505	1.82819	1.45566	1.85193	1.52354
		-0.21564	1.22464	1.34104	1.3699	1.68332	1.4481	2.3611	1.25595	1.83692	1.44132	1.87778	1.53795
		-0.21852	1.20312	1.32844	1.39235	1.70646	1.45767	2.3647	1.28188	1.86262	1.45695	1.90904	1.55991
		-0.2214	1.2057	1.36268	1.37838	1.70259	1.49675	2.35356	1.2663	1.90736	1.49327	1.90691	1.56219
		-0.22428	1.21363	1.38042	1.38798	1.69935	1.51939	2.40046	1.28127	1.94983	1.53262	2.01223	1.59369
		-0.22716	1.22673	1.37527	1.41775	1.69279	1.53165	2.43746	1.29264	1.97608	1.51673	1.93948	1.59764
		-0.23004	1.23841	1.37389	1.43449	1.71596	1.52872	2.40558	1.30434	1.98548	1.54166	1.90075	1.59327
		-0.23292	1.22597	1.36734	1.45157	1.72152	1.54002	2.41366	1.30098	2.03238	1.52937	1.90829	1.60998
		-0.23579	1.23163	1.38421	1.45432	1.72754	1.5471	2.42438	1.31662	2.08079	1.5528	1.94215	1.64079
		-0.23867	1.24077	1.39753	1.45209	1.73775	1.56027	2.45681	1.31888	2.08703	1.5606	1.95058	1.63899
		-0.24155	1.26186	1.39421	1.48496	1.73542	1.57305	2.44461	1.33192	2.08838	1.56793	2.02981	1.62993
		-0.24443	1.24778	1.40484	1.48384	1.74823	1.59135	2.44594	1.35199	2.13322	1.59385	2.09557	1.63606
		-0.24731	1.25693	1.39302	1.46751	1.77033	1.58866	2.41814	1.35353	2.14429	1.59771	2.03527	1.67374
		-0.25019	1.26719	1.40179	1.50145	1.7795	1.58105	2.40666	1.36026	2.23503	1.568	2.21068	1.6935
		-0.25307	1.24884	1.43493	1.53061	1.78412	1.59689	2.44012	1.41394	2.23985	1.59882	2.133	1.67908
		-0.25594	1.245	1.44488	1.53235	1.79212	1.627	2.43839	1.40083	2.24085	1.63206	2.0424	1.67496
		-0.25882	1.26592	1.44266	1.54036	1.78427	1.63186	2.42407	1.39871	2.25898	1.63207	2.1169	1.70481
		-0.2617	1.27825	1.43431	1.55686	1.78208	1.62561	2.41601	1.40524	2.33432	1.62229	2.06271	1.71662
		-0.26458	1.29359	1.45029	1.54914	1.82444	1.62688	2.4733	1.43968	2.38231	1.62861	2.05104	1.73025
		-0.26746	1.27972	1.46104	1.5502	1.84108	1.64099	2.48324	1.44904	2.33911	1.63823	2.13176	1.73428
		-0.27034	1.28875	1.48889	1.55626	1.84258	1.65531	2.50452	1.47622	2.35138	1.6585	2.1175	1.74554
		-0.27322	1.2742	1.4945	1.57413	1.85287	1.66488	2.50504	1.49348	2.42309	1.6646	2.19328	1.77876
		-0.2761	1.30914	1.50683	1.5923	1.86615	1.67173	2.47363	1.50512	2.46199	1.6689	2.07158	1.77786
		-0.27897	1.30367	1.49549	1.6163	1.82997	1.67722	2.52135	1.49835	2.45027	1.68056	1.98117	1.78358
		-0.28185	1.33705	1.51387	1.60004	1.83344	1.67638	2.55138	1.52082	2.38707	1.67575	2.22489	1.76866
		-0.28473	1.31505	1.49763	1.5994	1.82372	1.67057	2.52079	1.53644	2.43781	1.6696	2.16397	1.80078
		-0.28761	1.33029	1.5316	1.58702	1.83642	1.66922	2.55588	1.54557	2.48513	1.66984	2.05137	1.83165
		-0.29049	1.3178	1.50627	1.58832	1.87416	1.67498	2.59921	1.56565	2.52544	1.67294	2.10447	1.85487
		-0.29337	1.35116	1.49898	1.59529	1.89055	1.67989	2.53914	1.57281	2.52902	1.68258	2.06362	1.82864
		-0.29624	1.32302	1.52165	1.62669	1.91432	1.67694	2.53101	1.56937	2.54679	1.67868	2.09575	1.83707
		-0.29912	1.32993	1.52002	1.6373	1.90003	1.6805	2.5543	1.61968	2.51645	1.67249	2.0426	1.88069
		-0.302	1.34207	1.5857	1.61051	1.90613	1.68361	2.579	1.63001	2.53381	1.69553	2.07243	1.90753
		-0.30488	1.35037	1.57893	1.61954	1.88277	1.69903	2.59504	1.60441	2.58442	1.68585	2.11606	1.89781
		-0.30776	1.36353	1.51822	1.65523	1.89662	1.70993	2.60039	1.62576	2.61664	1.72061	2.15605	1.86169
		-0.31064	1.38158	1.57263	1.69192	1.91652	1.73095	2.62192	1.65882	2.63868	1.7232	2.207	1.87097
		-0.31352	1.36655	1.59447	1.6724	1.94873	1.73315	2.49638	1.67309	2.65123	1.74163	2.28207	1.90083
		-0.31639	1.37455	1.57816	1.65236	1.93647	1.74435	2.47445	1.66218	2.66184	1.73352	2.17006	1.90727
		-0.31927	1.37507	1.59618	1.64821	1.95778	1.74054	2.58475	1.67025	2.68276	1.75537	2.22647	1.90132
		-0.32215	1.37937	1.60727	1.67422	1.94963	1.75247	2.73548	1.68334	2.69671	1.7373	2.21697	1.87941
		-0.32503	1.37662	1.58306	1.68259	1.96561	1.77396	2.77521	1.73144	2.70552	1.78241	2.13933	1.9704
		-0.32791	1.39003	1.57628	1.67943	1.93175	1.82545	2.77093	1.731	2.7081	1.81679	2.20688	1.97136
		-0.33079	1.41007	1.57005	1.68228	1.94404	1.84917	2.77975	1.723	2.86956	1.86516	2.2331	1.93551
		-0.33367	1.42624	1.58277	1.71702	1.96707	1.86507	2.79738	1.72136	2.71019	1.85123	2.19708	1.93441
		-0.33655	1.40888	1.61856	1.69516	2.01794	1.88693	2.87953	1.7308	2.67116	1.8853	2.20219	1.98555
		-0.33942	1.42805	1.63712	1.70742	1.98406	1.89997	2.86561	1.72182	2.75539	1.91622	2.21584	2.03331
		-0.3423	1.42253	1.57654	1.69311	1.95019	1.88559	2.8722	1.74973	2.6806	1.87387	2.21738	2.0366
		-0.34518	1.43304	1.57586	1.70718	1.98338	1.8816	2.85623	1.77	2.81372	1.87772	2.25687	2.01647
		-0.34806	1.42206	1.61841	1.7213	2.00392	1.90144	2.95155	1.78788	2.81817	1.91051	2.23537	1.99738
		-0.35094	1.43418	1.62065	1.73528	2.03697	1.91465	2.95258	1.82126	2.85941	1.90974	2.28499	2.00595
		-0.35382	1.44991	1.61135	1.72911	2.00971	1.92981	2.92504	1.80523	2.84617	1.91876	2.30984	2.04211
		-0.3567	1.45996	1.60599	1.7473	1.99119	1.88419	2.95883	1.79658	2.87025	1.92367	2.28957	2.00885
		-0.35957	1.47716	1.6223	1.73298	2.03349	1.82508	3.00106	1.80485	2.89926	1.78166	2.26662	2.03486
		-0.36245	1.47238	1.59369	1.73077	2.06124	1.79822	2.77626	1.80601	2.93196	1.81047	2.28502	2.0545
		-0.36533	1.48916	1.58813	1.7258	2.05631	1.79459	2.95672	1.83524	2.93535	1.82123	2.3082	2.07855
		-0.36821	1.49339	1.56616	1.74583	2.05008	1.81445	3.0706	1.82802	2.97852	1.76795	2.36547	2.05965
		-0.37109	1.47678	1.63995	1.735	2.04688	1.89079	3.07117	1.83248	3.0644	1.91542	2.42335	2.10743
		-0.37397	1.46183	1.64149	1.74942	2.06617	1.98206	3.09237	1.86311	3.10145	1.98589	2.36656	2.11397
		-0.37685	1.50078	1.66624	1.75566	2.08118	1.99325	3.14941	1.8675	3.08298	1.98896	2.27676	2.11786
		-0.37973	1.53401	1.59747	1.78094	2.09162	1.97382	3.12944	1.87987	3.08423	1.97894	2.31393	2.16636
		-0.3826	1.53858	1.65642	1.80029	2.07311	1.98906	3.13103	1.8861	3.16219	1.96012	2.34319	2.16995
		-0.38548	1.52799	1.67862	1.80891	2.0853	1.93682	3.18243	1.90492	3.15919	1.99653	2.35958	2.17122
		-0.38836	1.53125	1.66916	1.78254	2.09378	1.85757	3.14959	1.95284	3.12912	1.81457	2.37407	2.16067
		-0.39124	1.5579	1.63959	1.80532	2.09831	1.85033	3.1693	1.99498	3.16057	1.83722	2.44084	2.17995
		-0.39412	1.53806	1.63678	1.80766	2.10957	1.95918	3.12534	1.9765	3.20066	1.98585	2.4229	2.2323
		-0.397	1.52722	1.71135	1.82922	2.11764	2.03633	3.12041	1.95168	3.29273	2.0289	2.4161	2.26799
		-0.39987	1.55317	1.67989	1.8149	2.10888	2.04469	3.19469	1.9331	3.36969	2.046	2.41828	2.254
		-0.40275	1.57124	1.63873	1.85005	2.16734	2.0195	3.0877	1.97724	3.40086	2.03009	2.45704	2.27035
		-0.40563	1.59162	1.65029	1.87496	2.15386	2.01549	3.14747	1.9965	3.36159	1.98939	2.41231	2.29434
		-0.40851	1.6013	1.65827	1.86676	2.17845	2.03792	3.24382	2.01566	3.39966	2.05572	2.43365	2.33618
		-0.41139	1.63349	1.63965	1.87013	2.16513	2.05071	3.2083	2.02971	3.46082	2.05635	2.49074	2.36457
		-0.41427	1.61191	1.64019	1.88286	2.21264	2.0453	3.09698	2.05723	3.49478	2.02619	2.51116	2.35096
		-0.41715	1.63352	1.63564	1.91528	2.21406	2.05466	3.15437	2.08166	3.50275	2.06599	2.50195	2.34981
		-0.42002	1.63265	1.65172	1.93039	2.22358	2.04431	3.30543	2.09682	3.51741	2.05357	2.54139	2.41251
		-0.4229	1.64204	1.67638	1.92427	2.20846	2.01364	3.2535	2.1342	3.62742	1.99891	2.5463	2.42506
		-0.42578	1.64856	1.65951	1.92984	2.2045	2.02615	3.05442	2.11934	3.60762	2.01998	2.5068	2.50564
		-0.42866	1.66604	1.64608	1.93981	2.22892	2.04977	3.0651	2.1336	3.67508	2.06293	2.59597	2.4619
		-0.43154	1.69707	1.65499	1.94132	2.26596	1.98365	3.19642	2.15536	3.73063	2.00198	2.58232	2.48377
		-0.43442	1.73102	1.64273	1.98052	2.24941	1.89647	3.2014	2.16773	3.69821	1.86491	2.60014	2.5564
		-0.4373	1.71825	1.66328	1.96971	2.32026	1.89125	3.16827	2.18781	3.69329	1.89339	2.59971	2.588
		-0.44018	1.70748	1.64424	2.01249	2.37101	1.93762	3.17922	2.2256	3.8191	1.96092	2.68894	2.59279
		-0.44305	1.73295	1.65954	2.01835	2.40688	1.9999	3.21879	2.25764	3.84684	1.96593	2.73535	2.65138
		-0.44593	1.78348	1.66233	2.06449	2.35847	2.04621	3.22366	2.22845	3.95046	2.07866	2.75922	2.68975
		-0.44881	1.77367	1.681	2.05482	2.36823	2.092	3.07023	2.23909	3.94968	2.07298	2.71252	2.69224
		-0.45169	1.78022	1.67354	2.05336	2.40829	2.08994	3.09122	2.28955	3.99871	2.10136	2.845	2.72339
		-0.45457	1.79667	1.70132	2.05806	2.43792	2.0971	3.26205	2.33756	4.00628	2.09439	2.82043	2.76795
		-0.45745	1.83837	1.67957	2.08642	2.44326	2.13449	3.34005	2.36245	3.99748	2.11591	2.77963	2.77914
		-0.46032	1.83059	1.68208	2.11394	2.41153	2.1705	3.33644	2.387	3.98791	2.19819	2.77097	2.74561
		-0.4632	1.82327	1.6935	2.12323	2.49292	2.16385	3.18761	2.40437	4.03574	2.15676	2.70651	2.77876
		-0.46608	1.85709	1.70211	2.13513	2.50911	2.15293	3.39214	2.40313	4.23615	2.13024	2.80605	2.90065
		-0.46896	1.84198	1.65294	2.1815	2.52796	2.14281	3.4318	2.43225	4.28594	2.17453	2.87783	2.93855
		-0.47184	1.86141	1.66881	2.18534	2.4956	2.08012	3.34939	2.43376	4.19931	2.08085	2.81401	2.94083
		-0.47472	1.90123	1.72025	2.22341	2.53237	2.04978	3.30093	2.43442	4.30664	2.01043	2.80256	2.91988
		-0.4776	1.89606	1.75213	2.23014	2.58188	2.10765	3.43939	2.45771	4.41213	2.13302	2.85475	2.96682
		-0.48048	1.89051	1.72325	2.27388	2.53953	2.15061	3.33879	2.53041	4.50101	2.15928	2.84009	3.07227
		-0.48335	1.91922	1.7224	2.30602	2.62712	2.09873	3.39035	2.58182	4.33802	2.09583	2.99007	3.05735
		-0.48623	1.93403	1.75279	2.29702	2.58977	2.06658	3.4947	2.66987	4.32492	2.05042	3.05268	3.0995
		-0.48911	1.96885	1.75148	2.26	2.63039	2.08839	3.52099	2.73112	4.46284	2.09693	3.03541	3.11203
		-0.49199	1.97544	1.72292	2.28133	2.6678	2.1086	3.46668	2.73839	4.45289	2.12065	3.01655	3.20294
		-0.49487	1.98257	1.73644	2.31802	2.65276	2.13068	3.4909	2.69639	4.53035	2.10649	3.03302	3.25234
		-0.49775	1.98296	1.75229	2.32966	2.69452	2.1584	3.48767	2.65382	4.60191	2.17991	3.05618	3.2083
		-0.50063	1.99963	1.79902	2.35419	2.70387	2.19757	3.35902	2.66647	4.71658	2.18412	3.04641	3.10879
		-0.5035	1.9759	1.8083	2.39539	2.74754	2.20026	3.24921	2.73857	4.78608	2.2133	3.07131	3.16529
		-0.50638	1.98124	1.81091	2.38649	2.75129	2.22204	3.33017	2.76402	4.67843	2.2047	3.14356	3.27298
		-0.50926	1.99266	1.84479	2.4364	2.77739	2.2342	3.35613	2.7529	4.58915	2.24775	3.40122	3.34764
		-0.51214	2.05935	1.86006	2.42597	2.76993	2.2245	3.37996	2.81531	4.6994	2.22953	3.25171	3.29884
		-0.51502	2.07695	1.86098	2.45184	2.80144	2.21453	3.42835	2.88871	4.70487	2.19515	3.37897	3.40155
		-0.5179	2.06267	1.82723	2.47952	2.79666	2.22871	3.41359	2.86757	4.7339	2.24836	3.2282	3.51577
		-0.52078	2.07215	1.84873	2.50547	2.76893	2.28233	3.36704	2.83614	4.84895	2.26679	3.19488	3.493
		-0.52365	2.03739	1.85886	2.54877	2.76288	2.36411	3.42483	2.88902	4.85934	2.35733	3.21968	3.4381
		-0.52653	2.0296	1.84834	2.57316	2.845	2.41834	3.35144	2.94704	4.98132	2.44558	3.33604	3.51011
		-0.52941	2.08004	1.86697	2.57164	2.86767	2.38798	3.28104	2.9516	4.89518	2.37806	3.58119	3.5548
		-0.53229	2.10367	1.87268	2.59676	2.87979	2.31796	3.04011	2.97508	4.77779	2.31911	3.54645	3.5884
		-0.53517	2.13239	1.8961	2.62711	2.90348	2.34327	3.46158	2.94842	4.9219	2.31729	3.31344	3.57098
		-0.53805	2.17936	1.92954	2.59227	2.93026	2.40659	3.74836	3.03465	4.95651	2.43463	3.5624	3.65093
		-0.54093	2.17559	1.93928	2.62848	2.96842	2.42836	3.61538	3.11896	5.18596	2.43003	3.49121	3.77355
		-0.5438	2.16596	1.92114	2.64705	3.00072	2.40062	3.48854	3.14999	4.9216	2.38951	3.45294	3.81771
		-0.54668	2.19361	1.90847	2.69225	2.97995	2.42837	3.50567	3.11015	5.0176	2.41853	3.47855	3.81874
		-0.54956	2.18094	1.94665	2.67251	2.97153	2.46516	3.42773	3.16517	5.24165	2.49295	3.3846	3.83836
		-0.55244	2.23558	1.95384	2.66986	3.05539	2.50175	3.45576	3.19913	5.19957	2.4738	3.35373	3.86278
		-0.55532	2.21968	1.98679	2.73272	3.05598	2.53132	3.45468	3.22699	5.09028	2.54627	3.49149	3.92538
		-0.5582	2.20611	2.00075	2.83913	3.10784	2.57104	3.77516	3.26087	5.06571	2.56948	3.59936	3.89788
		-0.56108	2.23572	2.02581	2.78382	3.15114	2.56446	3.40216	3.3033	4.98101	2.57692	3.57434	3.93811
		-0.56396	2.2524	2.02357	2.7833	3.17618	2.62824	3.4255	3.29467	5.12726	2.58387	3.52209	4.00706
		-0.56683	2.25787	2.03937	2.83377	3.15357	2.70162	3.42057	3.28494	5.15128	2.75094	3.51702	3.99513
		-0.56971	2.27114	2.05412	2.9831	3.10177	2.7422	3.69077	3.36732	5.15386	2.72114	3.68415	4.10421
		-0.57259	2.27458	2.06639	3.02231	3.14206	2.70118	3.88017	3.42897	5.162	2.71292	3.78214	4.05886
		-0.57547	2.24852	2.06118	2.95685	3.18273	2.72856	3.76857	3.44229	5.20031	2.69906	3.71386	4.09853
		-0.57835	2.26722	2.12523	2.97385	3.19859	2.74544	3.90452	3.447	5.17737	2.78929	3.65017	4.07744
		-0.58123	2.21135	2.14242	3.02746	3.15949	2.79097	3.80097	3.47343	5.20057	2.74912	3.82797	4.14241
		-0.5841	2.22802	2.16733	3.02055	3.12917	2.82961	3.81757	3.52616	5.1315	2.85561	4.01291	4.1851
		-0.58698	2.23896	2.1579	3.02398	3.22611	2.91175	3.7949	3.54242	5.20209	2.8976	3.90463	4.24317
		-0.58986	2.32956	2.20436	3.05954	3.29305	2.95868	3.87856	3.61437	5.23879	2.96721	3.79341	4.30704
		-0.59274	2.41311	2.22037	3.09736	3.26018	2.99553	3.97157	3.70802	5.14875	2.99152	3.9386	4.29377
		-0.59562	2.4073	2.18471	3.11304	3.24744	2.98346	4.39312	3.78973	5.27467	2.99707	4.02706	4.24089
		-0.5985	2.41009	2.16379	3.15257	3.34424	2.98788	4.14558	3.78384	5.39575	2.96361	3.8597	4.30553
		-0.60138	2.38431	2.17767	3.20219	3.40488	3.01194	3.9846	3.65468	5.29609	3.02962	3.96977	4.33587
		-0.60425	2.41172	2.28325	3.24961	3.39059	3.04741	3.73875	3.78395	5.26174	3.05038	4.00653	4.38057
		-0.60713	2.44676	2.30952	3.18446	3.37668	3.12494	3.89429	3.94491	5.19667	3.08746	4.10398	4.47739
		-0.61001	2.37369	2.28824	3.21079	3.43201	3.19225	3.81024	3.99838	5.13776	3.23708	4.11292	4.59661
		-0.61289	2.36728	2.30396	3.24525	3.38995	3.17617	3.87599	3.81288	5.10474	3.15817	4.12107	4.55306
		-0.61577	2.42398	2.37753	3.26227	3.33525	2.99485	3.7559	3.79857	5.16695	3.03263	4.08056	4.55219
		-0.61865	2.50538	2.42544	3.29966	3.37166	2.90232	4.1423	3.86659	5.27012	2.83235	4.1831	4.64931
		-0.62153	2.42645	2.35385	3.32625	3.46814	2.9062	4.43606	3.86474	5.40895	2.96993	4.01722	4.70735
		-0.6244	2.46939	2.32624	3.38548	3.53041	3.15033	4.05442	3.89397	5.2798	3.04164	4.25758	4.56404
		-0.62728	2.57049	2.41032	3.51969	3.55455	3.22215	4.15688	3.94345	5.30789	3.38722	4.31757	4.64017
		-0.63016	2.50886	2.43134	3.45197	3.51583	3.20412	4.30702	4.00173	5.30386	3.07836	4.01874	4.67042
		-0.63304	2.53243	2.39545	3.42487	3.6074	3.03304	4.31708	4.10261	5.29889	3.11251	4.1464	4.84951
		-0.63592	2.57281	2.39107	3.4866	3.58838	3.10929	4.01469	3.98861	5.32676	3.01993	4.37233	4.91084
		-0.6388	2.52753	2.47486	3.48794	3.56772	3.19265	3.85113	4.03671	5.3251	3.25806	4.37153	4.92673
		-0.64168	2.61808	2.52007	3.53937	3.56252	3.24257	4.15741	4.09042	5.36548	3.24183	4.40271	4.95302
		-0.64456	2.61392	2.51303	3.51228	3.68733	3.16965	4.22708	4.19166	5.34444	3.14934	4.3144	4.9486
		-0.64743	2.6236	2.50958	3.4966	3.75101	3.14141	4.22205	4.17314	5.43221	3.15005	4.40666	4.9634
		-0.65031	2.57478	2.51019	3.66632	3.67774	3.18482	4.14337	4.22067	5.38852	3.17644	4.41215	5.05676
		-0.65319	2.60093	2.53735	3.76134	3.78205	3.25277	4.06825	4.17735	5.35618	3.26179	4.49026	5.08118
		-0.65607	2.62216	2.54933	3.62194	3.84933	3.3647	4.35193	4.25953	5.30826	3.34157	4.49307	5.16767
		-0.65895	2.63298	2.6	3.61994	3.89344	3.39281	4.12769	4.26066	5.41226	3.45651	4.53787	5.10967
		-0.66183	2.57166	2.55923	3.69464	3.71469	3.48039	4.09439	4.26995	5.49803	3.37747	4.62182	5.20742
		-0.66471	2.56075	2.65388	3.80051	3.73969	3.52218	4.23881	4.41681	5.49138	3.61851	4.76161	5.31088
		-0.66758	2.68994	2.6742	3.72762	3.8815	3.52903	4.51281	4.46785	5.45536	3.49295	4.76554	5.30654
		-0.67046	2.73273	2.69251	3.78331	3.94431	3.45394	4.6675	4.46625	5.49722	3.43795	4.74315	5.09775
		-0.67334	2.74846	2.69573	3.86147	3.7966	3.43756	4.50829	4.54371	5.49818	3.46974	4.75316	5.02966
		-0.67622	2.64007	2.71297	3.82447	3.81417	3.45914	4.74999	4.50996	5.42677	3.41805	4.66004	5.15721
		-0.6791	2.65221	2.74536	3.85949	3.95827	3.43469	5.05956	4.57216	5.16138	3.48808	4.78656	5.1559
		-0.68198	2.69764	2.72108	3.82166	3.99096	3.42276	5.51561	4.51923	5.39133	3.40561	4.80891	5.23332
		-0.68486	2.6899	2.72879	3.85837	3.99163	3.58477	4.43248	4.60756	5.59724	3.51928	4.75984	5.2846
		-0.68773	2.7083	2.8153	3.92854	3.91878	3.91003	4.11129	4.70647	5.48047	3.97763	4.60782	5.41562
		-0.69061	2.69129	2.83128	4.03655	3.98866	4.19287	5.01212	4.74531	5.50973	4.16513	4.73097	5.36711
		-0.69349	2.77779	2.85109	4.18792	4.15114	4.19905	4.59747	4.71484	5.59455	4.25487	4.94776	5.38354
		-0.69637	2.79315	2.81015	4.13898	4.20176	4.17384	4.74434	4.71477	5.66374	4.09631	4.86056	5.5265
		-0.69925	2.78373	2.83302	4.09795	4.08856	4.14334	4.92203	4.74302	5.58047	4.19013	4.59136	5.42255
		-0.70213	2.71967	2.83271	4.12479	4.11329	4.11914	4.45066	4.83208	5.6264	4.13255	4.9223	5.41833
		-0.70501	2.75022	2.84047	4.19169	4.17154	4.13739	4.79744	4.88355	5.63141	4.06562	5.25758	5.54829
		-0.70788	2.75021	2.83542	4.2116	4.27552	4.21694	4.73655	4.85982	5.55937	4.28788	5.22484	5.54239
		-0.71076	2.83778	2.95137	4.20158	4.15998	4.29309	4.52826	4.75319	5.51813	4.2606	5.11007	5.73021
		-0.71364	2.89403	3.04674	4.2154	4.13295	4.25987	4.11432	4.74174	5.59248	4.27273	5.0722	5.75353
		-0.71652	2.82599	2.93161	4.25108	4.17001	4.24035	4.91857	4.7671	5.77226	4.23416	5.29916	5.66397
		-0.7194	2.8328	2.95816	4.41861	4.24114	4.23158	5.41754	4.91072	5.59284	4.20486	5.24888	5.63717
		-0.72228	2.93636	3.02091	4.39193	4.34274	4.09739	5.78162	4.86432	5.7092	4.17254	5.43738	5.79901
		-0.72516	2.95211	3.05042	4.3185	4.26218	3.85815	5.13073	4.97902	5.66527	3.81313	5.65251	5.85439
		-0.72803	2.90924	2.89847	4.33147	4.33129	3.71405	4.76749	5.0461	5.66289	3.67929	5.8606	5.79227
		-0.73091	2.9459	2.883	4.43466	4.4984	3.75628	5.1538	5.10361	5.65424	3.7984	6.03897	5.87527
		-0.73379	2.94566	3.04862	4.52059	4.43879	3.80545	5.01387	5.05412	5.83167	3.7923	6.03106	6.01041
		-0.73667	3.04353	3.17087	4.48579	4.30796	3.77485	5.1701	5.02286	5.93615	3.77428	6.11514	6.07875
		-0.73955	3.01359	3.0307	4.41369	4.37161	3.67895	5.09702	5.13511	5.94571	3.70416	5.97376	6.02093
		-0.74243	3.02679	2.96026	4.49451	4.45761	3.56312	4.98469	5.04015	6.00104	3.53515	6.03082	5.85578
		-0.74531	3.00636	3.11052	4.60808	4.46059	3.52061	5.81048	5.04948	5.74436	3.51459	6.17586	5.90619
		-0.74818	2.97393	3.2148	4.55999	4.35198	3.5392	5.31306	5.0506	5.63878	3.56353	5.86536	6.03208
		-0.75106	2.97853	3.11274	4.47586	4.36524	3.54843	5.30606	5.06682	5.83322	3.53283	5.89795	6.11115
		-0.75394	2.98941	2.98806	4.49558	4.4642	3.54818	6.11537	5.1031	5.76576	3.55724	5.98037	5.90309
		-0.75682	3.01093	3.10379	4.58056	4.5125	3.60535	5.33366	5.20255	5.88472	3.5895	6.0974	5.88295
		-0.7597	2.90735	3.22045	4.63257	4.43177	3.67875	5.25513	5.21425	5.77461	3.688	6.18022	6.21713
		-0.76258	3.00081	3.2229	4.67193	4.48369	3.70684	5.21194	5.28009	5.81776	3.72619	5.90626	6.27441
		-0.76546	3.14846	3.07006	4.71242	4.65188	3.72315	5.42927	5.28664	5.98299	3.68544	6.19327	6.06751
		-0.76833	3.13867	3.1638	4.67226	4.64915	3.74107	5.63735	5.23487	5.86821	3.77286	6.27161	6.20975
		-0.77121	3.062	3.31988	4.68034	4.47489	3.77476	5.56783	5.20008	5.79682	3.75556	6.49911	6.17426
		-0.77409	3.04349	3.29141	4.68981	4.48014	3.7347	5.47353	5.17064	5.75005	3.77153	5.97662	6.24143
		-0.77697	3.1393	3.23975	4.71571	4.59445	3.79753	4.71557	5.22054	5.90383	3.73473	6.02321	6.20606
		-0.77985	3.23544	3.24187	4.77182	4.67092	3.97512	5.57065	5.31187	5.94489	3.98884	6.2947	6.0523
		-0.78273	3.13002	3.25362	4.74829	4.51987	4.07858	5.49482	5.24463	6.023	4.14492	6.28331	6.14979
		-0.78561	3.04926	3.21215	4.81635	4.60624	4.0215	5.34071	5.19422	6.11219	3.97407	6.0721	6.12244
		-0.78849	3.03668	3.18985	4.89785	4.74268	4.08993	4.96189	5.25799	6.06019	4.02131	6.13164	6.29817
		-0.79136	3.19572	3.26458	4.81084	4.81947	4.12718	5.82993	5.12354	6.03226	4.27835	6.10284	6.40216
		-0.79424	3.1934	3.31156	4.79376	4.74904	4.04937	6.12019	5.33629	5.8708	3.9363	6.14295	6.49161
		-0.79712	3.11188	3.36047	4.83489	4.66483	3.99267	5.41704	5.31471	6.05969	3.94996	6.29691	6.58951
		-0.8	3.1892	3.35366	4.95816	4.86509	3.91477	5.9091	5.26344	5.9688	3.95497	6.19654	6.48068

## Sheet: Figure3d
Figure3d
		x	y
			210o	150o	90o	30o	270o	75o	130o	225o
		1	0.98292	0.95637	0.97918	0.97251	1.01086	0.9835	0.97026	0.98803
		1.41421	1.41137	1.46268	1.443	1.4521	1.44446	1.42766	1.4554	1.43095
		1.73205	1.72893	1.77209			1.7025	1.74492
		2					1.96851

## Sheet: Figure4
Figure4
		inner circle				middle circle				outer circle
		q	Bs(T)	x-error	y-error	q	Bs(T)	x-error	y-error	q	Bs(T)	x-error	y-error
		42.0034	59.15	5.7	2.52064	0	0	5.7	2.52064	0	0	5.7	3.20867
		60.0049	0	5.7	2.64943	30.0029	98.02	5.7	2.64943	42.0041	65.403	5.7	2.43577
		95.0077	104.611	5.7	2.66209	90.0087	113.23	5.7	2.66209	85.0082	92.95	5.7	2.62673
		160.013	84.838	5.7	2.53372	150.015	101.062	5.7	2.53372	153.015	115.089	5.7	2.34938
		175.014	86.528	5.7	2.82034	180.017	0	5.7	2.82034	265.026	109.85	5.7	2.45424
		210.017	121.004	5.7	2.59276	210.02	109.005	5.7	2.59276	297.029	0	5.7	3.38398
		270.022	125.736	5.7	2.53372	270.026	109.005	5.7	2.61923	142	61.5729	5.7	2.62673
		290.024	21.801	5.7	2.82034	300.029	0	5.7	2.68904	235	93	5.7	2.34938
		350.028	87.373	5.7	2.59276	75	75	5.7	2.82034	310	45.6	5.7	2.45424
						130	63.1	5.7	2.59276
						225	65.25	5.7	2.61923

## Sheet: Supplementary Figure 1
Supplementary Figure 1		1: Ge substrate; 2: Transferred graphene; 3: CVD 100%-coverage graphene; 4: CVD 50%-coverage graphene; 5: CVD 30%-coverage graphene.
		wavenumber(cm-1)	1		wavenumber(cm-1)	2		wavenumber(cm-1)	3	4		wavenumber(cm-1)	5
		2201.15	2.35052		2201.16	4.18037		2201.16	3.56334	3.79381		2201.15	3.48936
		2199.6	2.13333		2199.62	4.5961		2199.62	3.6648	3.9685		2199.6	3.53535
		2198.06	2.33166		2198.07	4.235		2198.07	3.61853	3.97954		2198.06	3.93684
		2196.51	2.05405		2196.53	4.87032		2196.53	3.58897	4.23229		2196.51	3.6
		2194.96	1.95984		2194.99	3.88732		2194.99	3.46136	4.25876		2194.96	3.46903
		2193.42	2.00823		2193.45	4.04831		2193.45	3.40426	3.94203		2193.42	3.06349
		2191.87	2.05042		2191.91	4.42317		2191.91	3.43488	3.69194		2191.87	3.59649
		2190.33	2.11064		2190.37	4.54271		2190.37	4.06176	4.11881		2190.33	3.90476
		2188.78	1.96875		2188.84	4.07289		2188.84	3.38683	3.62613		2188.78	3.44715
		2187.24	1.81022		2187.3	4.01762		2187.3	3.41423	3.58798		2187.24	3.344
		2185.7	1.95082		2185.76	3.39029		2185.76	3.41483	3.33984		2185.7	3.65854
		2184.15	1.9021		2184.22	3.98249		2184.22	3.56052	3.30738		2184.15	3.32258
		2182.61	1.97895		2182.69	3.68642		2182.69	3.37066	3.04364		2182.61	3.17808
		2181.07	2.18056		2181.15	3.90264		2181.15	3.89222	3.37476		2181.07	3.34328
		2179.53	2.00749		2179.61	3.20261		2179.61	3.39048	3.20348		2179.53	3.34884
		2177.99	1.83498		2178.08	3.66472		2178.08	3.48592	3.36185		2177.99	3.23308
		2176.45	2.36145		2176.54	3.77328		2176.54	3.70732	3.21676		2176.45	3.50725
		2174.91	2		2175.01	3.26974		2175.01	3.77504	3.21902		2174.91	3.01235
		2173.37	1.89851		2173.48	3.12111		2173.48	3.37217	3.2678		2173.37	3.0125
		2171.83	1.99403		2171.94	3.18841		2171.94	3.72426	3.42707		2171.83	3.03067
		2170.29	2.08642		2170.41	3.36422		2170.41	3.23398	3.32917		2170.29	3.28378
		2168.75	1.84874		2168.88	3.15188		2168.88	3.58824	3.04374		2168.75	2.99363
		2167.21	1.91011		2167.34	3.28852		2167.34	3.31176	3.08914		2167.21	3.03955
		2165.67	1.89867		2165.81	3.0099		2165.81	3.55177	2.80833		2165.67	3.02062
		2164.14	1.92042		2164.28	3.08249		2164.28	3.65282	2.96128		2164.14	3.05682
		2162.6	1.97872		2162.75	3.29851		2162.75	3.76891	3.18903		2162.6	3.01042
		2161.06	2.08		2161.22	2.69057		2161.22	3.35156	2.95212		2161.06	3.14444
		2159.53	1.93872		2159.69	3.04372		2159.69	3.43558	3.16212		2159.53	3.00529
		2157.99	1.72115		2158.16	2.73138		2158.16	3.53826	3.08587		2157.99	2.75349
		2156.46	1.71703		2156.63	2.73945		2156.63	3.17602	2.91071		2156.46	2.92611
		2154.92	1.91429		2155.1	2.73153		2155.1	3.39373	3.07374		2154.92	2.74312
		2153.39	1.98526		2153.58	2.84777		2153.58	3.45707	2.99122		2153.39	2.76364
		2151.86	1.71552		2152.05	2.62802		2152.05	3.38122	2.84606		2151.86	2.66667
		2150.32	1.85747		2150.52	2.55018		2150.52	3.46875	2.95261		2150.32	3.05116
		2148.79	1.73043		2149	2.6039		2149	3.5174	2.85412		2148.79	2.66376
		2147.26	1.85075		2147.47	2.43517		2147.47	3.39646	2.75236		2147.26	2.68504
		2145.73	1.76955		2145.94	2.51522		2145.94	3.38833	2.70575		2145.73	2.51128
		2144.2	1.65		2144.42	2.36593		2144.42	3.69883	2.79418		2144.2	2.60079
		2142.67	1.78313		2142.89	2.27614		2142.89	3.53938	2.72		2142.67	2.85597
		2141.14	1.62764		2141.37	2.41935		2141.37	3.49592	3.05818		2141.14	2.84942
		2139.61	1.75332		2139.85	2.56383		2139.85	3.72587	2.84855		2139.61	2.72587
		2138.08	1.76311		2138.32	2.20076		2138.32	3.4722	2.55696		2138.08	2.72157
		2136.55	1.71852		2136.8	2.45264		2136.8	3.38296	2.577		2136.55	2.46528
		2135.02	1.7746		2135.28	2.19908		2135.28	3.77514	2.45155		2135.02	2.55749
		2133.49	1.79231		2133.76	2.4453		2133.76	3.63753	2.56506		2133.49	2.7433
		2131.97	1.62329		2132.23	2.31388		2132.23	3.47909	2.49427		2131.97	2.51568
		2130.44	1.57311		2130.71	2.2814		2130.71	3.47868	2.48772		2130.44	2.57143
		2128.91	1.66378		2129.19	2.27715		2129.19	3.6644	2.42662		2128.91	2.4
		2127.39	1.71144		2127.67	2.1271		2127.67	3.57432	2.65809		2127.39	2.54248
		2125.86	1.65854		2126.15	1.91269		2126.15	3.48538	2.40067		2125.86	2.73154
		2124.34	1.67638		2124.63	1.94603		2124.63	3.61141	2.47987		2124.34	2.71947
		2122.81	1.53662		2123.12	1.91139		2123.12	3.64417	2.62838		2122.81	2.49701
		2121.29	1.55747		2121.6	1.94856		2121.6	3.83153	2.39246		2121.29	2.44126
		2119.76	1.69624		2120.08	1.9152		2120.08	4.11489	2.36738		2119.76	2.4451
		2118.24	1.6112		2118.56	1.94705		2118.56	3.65063	2.68277		2118.24	2.28653
		2116.72	1.69347		2117.04	1.8527		2117.04	3.80128	2.56438		2116.72	2.45748
		2115.2	1.65517		2115.53	1.80919		2115.53	3.87178	2.14761		2115.2	2.51786
		2113.67	1.62853		2114.01	1.77077		2114.01	3.71807	2.36389		2113.67	2.27089
		2112.15	1.58205		2112.5	1.78348		2112.5	3.58289	2.39148		2112.15	2.45748
		2110.63	1.48506		2110.98	1.81063		2110.98	3.61746	2.34274		2110.63	2.22105
		2109.11	1.51613		2109.47	1.66952		2109.47	3.54518	2.55556		2109.11	2.24147
		2107.59	1.42857		2107.95	1.68673		2107.95	3.99339	2.38727		2107.59	2.16667
		2106.07	1.48168		2106.44	1.67522		2106.44	3.68097	2.15375		2106.07	2.27979
		2104.55	1.49009		2104.93	1.57402		2104.93	3.91294	2.51565		2104.55	2.20388
		2103.03	1.56478		2103.41	1.64706		2103.41	3.78524	2.58221		2103.03	2.19905
		2101.52	1.42857		2101.9	1.59901		2101.9	3.8025	2.42212		2101.52	2.2928
		2100	1.41121		2100.39	1.63923		2100.39	3.78856	2.29271		2100	2.03104
		2098.48	1.39379		2098.88	1.61787		2098.88	3.87601	2.27549		2098.48	2.13208
		2096.96	1.56789		2097.37	1.56993		2097.37	4.06588	2.31566		2096.96	2.14052
		2095.45	1.43764		2095.86	1.4927		2095.86	3.81986	2.30171		2095.45	2.01762
		2093.93	1.39676		2094.35	1.73632		2094.35	4.06803	2.37133		2093.93	1.98218
		2092.42	1.40271		2092.84	1.47259		2092.84	3.87268	2.10237		2092.42	1.9695
		2090.9	1.4141		2091.33	1.46526		2091.33	3.68508	2.33044		2090.9	2.02632
		2089.39	1.28978		2089.82	1.3999		2089.82	3.94421	2.36188		2089.39	1.86558
		2087.87	1.3176		2088.31	1.39805		2088.31	4.11247	2.40912		2087.87	2.00833
		2086.36	1.4383		2086.8	1.38334		2086.8	3.99188	2.23479		2086.36	2.13072
		2084.85	1.31755		2085.29	1.41094		2085.29	4.12481	2.10827		2084.85	1.9044
		2083.33	1.35857		2083.79	1.42529		2083.79	3.86589	2.29633		2083.33	1.97912
		2081.82	1.41468		2082.28	1.44012		2082.28	4.16	2.29246		2081.82	1.94129
		2080.31	1.38947		2080.78	1.32647		2080.78	4.24554	2.31699		2080.31	1.93762
		2078.8	1.29845		2079.27	1.40957		2079.27	4.12087	2.29188		2078.8	1.90494
		2077.29	1.32146		2077.76	1.22878		2077.76	4.14411	2.35177		2077.29	1.9265
		2075.78	1.33333		2076.26	1.4063		2076.26	4.09954	2.49271		2075.78	1.8264
		2074.27	1.33707		2074.76	1.23105		2074.76	4.17002	2.24538		2074.27	1.85428
		2072.76	1.26685		2073.25	1.30005		2073.25	4.07208	2.31256		2072.76	1.75575
		2071.25	1.31086		2071.75	1.25882		2071.75	4.37023	2.266		2071.25	1.74688
		2069.74	1.32489		2070.25	1.29873		2070.25	4.02906	2.27216		2069.74	1.88561
		2068.23	1.27223		2068.74	1.33544		2068.74	4.14542	2.39015		2068.23	1.77737
		2066.72	1.26167		2067.24	1.21394		2067.24	4.3249	2.33877		2066.72	1.73445
		2065.22	1.22009		2065.74	1.27264		2065.74	4.38764	2.28749		2065.22	1.7373
		2063.71	1.24506		2064.24	1.16563		2064.24	4.26091	2.41187		2063.71	1.80656
		2062.2	1.3145		2062.74	1.23814		2062.74	4.40408	2.40942		2062.2	1.78966
		2060.7	1.27959		2061.24	1.16186		2061.24	4.41246	2.25856		2060.7	1.63175
		2059.19	1.27959		2059.74	1.05767		2059.74	4.51076	2.34301		2059.19	1.74958
		2057.69	1.1732		2058.24	1.2438		2058.24	4.54423	2.44652		2057.69	1.6395
		2056.18	1.21639		2056.74	1.21425		2056.74	4.47635	2.2836		2056.18	1.66129
		2054.68	1.23925		2055.24	1.09955		2055.24	4.59743	2.22793		2054.68	1.70382
		2053.17	1.25723		2053.74	1.15315		2053.74	4.56983	2.56718		2053.17	1.68308
		2051.67	1.21992		2052.25	1.01641		2052.25	4.77823	2.33829		2051.67	1.59513
		2050.17	1.21605		2050.75	1.12979		2050.75	4.60107	2.50518		2050.17	1.69817
		2048.66	1.19788		2049.25	1.08867		2049.25	4.46869	2.28944		2048.66	1.62014
		2047.16	1.21634		2047.76	1.0944		2047.76	4.2032	2.22665		2047.16	1.56662
		2045.66	1.15455		2046.26	1.0597		2046.26	4.54651	2.62091		2045.66	1.53094
		2044.16	1.2139		2044.77	1.09992		2044.77	4.77799	2.62546		2044.16	1.54876
		2042.66	1.15743		2043.27	1.08169		2043.27	4.69148	2.54317		2042.66	1.57326
		2041.16	1.0858		2041.78	1.08182		2041.78	4.90112	2.44532		2041.16	1.49928
		2039.66	1.16327		2040.28	0.96397		2040.28	4.827	2.55926		2039.66	1.6164
		2038.16	1.15112		2038.79	0.99396		2038.79	4.67028	2.74635		2038.16	1.56596
		2036.66	1.11787		2037.3	0.94314		2037.3	5.00073	2.69943		2036.66	1.47911
		2035.16	1.19071		2035.81	0.99963		2035.81	4.87513	2.61881		2035.16	1.48271
		2033.67	1.13846		2034.31	1.00763		2034.31	4.79269	2.53754		2033.67	1.5007
		2032.17	1.19403		2032.82	1.02533		2032.82	4.73292	2.46561		2032.17	1.5074
		2030.67	1.09216		2031.33	0.93865		2031.33	4.94583	2.65603		2030.67	1.47814
		2029.17	1.09643		2029.84	1.07592		2029.84	5.12422	2.70959		2029.17	1.54301
		2027.68	1.14993		2028.35	1.08593		2028.35	4.92286	2.64023		2027.68	1.50066
		2026.18	1.12276		2026.86	1.05938		2026.86	5.23465	2.56112		2026.18	1.39708
		2024.69	1.07889		2025.37	0.9315		2025.37	5.00711	2.60121		2024.69	1.43087
		2023.19	1.04799		2023.88	0.94274		2023.88	4.96086	2.56037		2023.19	1.38791
		2021.7	1.07784		2022.39	0.93972		2022.39	5.03359	2.5287		2021.7	1.40979
		2020.2	1.11382		2020.91	0.95819		2020.91	4.94649	2.51399		2020.2	1.43203
		2018.71	1.08824		2019.42	0.90323		2019.42	5.06394	2.67738		2018.71	1.42973
		2017.22	1.01162		2017.93	0.93457		2017.93	5.10975	2.69614		2017.22	1.31882
		2015.73	0.99798		2016.44	0.94697		2016.44	4.8155	2.78359		2015.73	1.42935
		2014.23	0.9967		2014.96	0.95221		2014.96	5.33546	2.60462		2014.23	1.375
		2012.74	0.97889		2013.47	0.9196		2013.47	5.05929	2.70908		2012.74	1.26918
		2011.25	0.99681		2011.99	0.93918		2011.99	5.36463	2.79364		2011.25	1.42564
		2009.76	1.04682		2010.5	0.93227		2010.5	5.14822	2.83173		2009.76	1.3728
		2008.27	1.02128		2009.02	0.94588		2009.02	5.25184	2.86373		2008.27	1.36906
		2006.78	0.98082		2007.53	0.91365		2007.53	5.2377	2.81449		2006.78	1.35266
		2005.29	1.04167		2006.05	0.92757		2006.05	5.30306	2.8303		2005.29	1.35561
		2003.8	1.03791		2004.57	0.85732		2004.57	5.02918	2.94614		2003.8	1.30603
		2002.31	1.04059		2003.09	0.89003		2003.09	5.23193	2.78406		2002.31	1.33333
		2000.83	1.0314		2001.6	0.90389		2001.6	5.27341	2.82569		2000.83	1.36545
		1999.34	0.95917		2000.12	0.92834		2000.12	4.97637	2.69649		1999.34	1.35954
		1997.85	0.99597		1998.64	0.90575		1998.64	5.19659	2.70337		1997.85	1.33564
		1996.36	0.97527		1997.16	0.95575		1997.16	5.02739	2.68191		1996.36	1.36385
		1994.88	0.90387		1995.68	0.90337		1995.68	5.29443	2.63619		1994.88	1.28095
		1993.39	0.86562		1994.2	0.88108		1994.2	5.29514	2.66354		1993.39	1.32668
		1991.91	0.89288		1992.72	0.86585		1992.72	5.34313	2.71001		1991.91	1.32595
		1990.42	0.93436		1991.24	0.85734		1991.24	5.73773	2.68651		1990.42	1.39846
		1988.94	0.94626		1989.76	0.82603		1989.76	5.25488	2.57263		1988.94	1.35606
		1987.45	0.94162		1988.28	0.83823		1988.28	5.39679	2.7459		1987.45	1.41626
		1985.97	0.9697		1986.81	0.90412		1986.81	5.91529	2.91721		1985.97	1.40798
		1984.49	0.89353		1985.33	0.91495		1985.33	5.74534	2.86437		1984.49	1.46461
		1983	0.93392		1983.85	0.93596		1983.85	5.62752	2.88475		1983	1.44649
		1981.52	1.02837		1982.38	0.83248		1982.38	5.76613	2.81258		1981.52	1.41714
		1980.04	1		1980.9	0.88345		1980.9	5.58252	2.85031		1980.04	1.49722
		1978.56	0.95629		1979.42	0.96796		1979.42	5.65971	2.75944		1978.56	1.44516
		1977.08	0.93928		1977.95	0.83391		1977.95	5.49357	2.83483		1977.08	1.41164
		1975.6	0.86838		1976.48	0.88205		1976.48	5.42415	2.46167		1975.6	1.4195
		1974.12	0.87975		1975	0.76746		1975	5.41787	2.54388		1974.12	1.30113
		1972.64	0.88397		1973.53	0.90566		1973.53	5.23761	2.51151		1972.64	1.27846
		1971.16	0.8974		1972.05	0.85621		1972.05	5.26696	2.56223		1971.16	1.26667
		1969.68	0.87168		1970.58	0.85444		1970.58	5.21763	2.50354		1969.68	1.31329
		1968.2	0.82219		1969.11	0.87202		1969.11	5.22981	2.32044		1968.2	1.24177
		1966.72	0.8044		1967.64	0.79372		1967.64	5.11105	2.51913		1966.72	1.21516
		1965.25	0.85137		1966.17	0.78164		1966.17	5.30925	2.36151		1965.25	1.17538
		1963.77	0.84602		1964.69	0.91089		1964.69	5.52174	2.38105		1963.77	1.14609
		1962.29	0.79142		1963.22	0.83867		1963.22	5.40061	2.4393		1962.29	1.16869
		1960.82	0.80907		1961.75	0.82854		1961.75	5.47886	2.47592		1960.82	1.12867
		1959.34	0.81752		1960.28	0.76857		1960.28	5.2996	2.31569		1959.34	1.20713
		1957.87	0.7874		1958.82	0.76539		1958.82	5.36087	2.36461		1957.87	1.15152
		1956.39	0.84266		1957.35	0.71175		1957.35	5.52381	2.49082		1956.39	1.21047
		1954.92	0.88119		1955.88	0.79031		1955.88	5.2648	2.52293		1954.92	1.24131
		1953.44	0.86602		1954.41	0.80899		1954.41	5.12166	2.42845		1953.44	1.18146
		1951.97	0.8583		1952.94	0.89091		1952.94	4.94848	2.63598		1951.97	1.14545
		1950.5	0.88029		1951.48	0.76384		1951.48	5.13919	2.34589		1950.5	1.12024
		1949.03	0.82955		1950.01	0.82472		1950.01	5.08586	2.4563		1949.03	1.07278
		1947.55	0.80901		1948.54	0.81854		1948.54	4.85138	2.31404		1947.55	1.09574
		1946.08	0.7585		1947.08	0.8154		1947.08	5.17416	2.40702		1946.08	1.08352
		1944.61	0.70071		1945.61	0.77147		1945.61	4.95186	2.3238		1944.61	1.03893
		1943.14	0.68221		1944.15	0.75288		1944.15	5.04619	2.39531		1943.14	1.055
		1941.67	0.66707		1942.68	0.73264		1942.68	5.08186	2.24992		1941.67	1.07538
		1940.2	0.74576		1941.22	0.84657		1941.22	5.30897	2.61304		1940.2	1.06281
		1938.73	0.68262		1939.76	0.71474		1939.76	5.37702	2.57962		1938.73	1.10026
		1937.26	0.75294		1938.29	0.75635		1938.29	5.19551	2.42912		1937.26	1.1883
		1935.79	0.70901		1936.83	0.76972		1936.83	5.7209	2.52791		1935.79	1.195
		1934.32	0.75015		1935.37	0.70897		1935.37	5.33051	2.50068		1934.32	1.14146
		1932.86	0.7581		1933.91	0.66709		1933.91	5.19987	2.56828		1932.86	1.09808
		1931.39	0.93731		1932.44	0.64225		1932.44	5.30445	2.48536		1931.39	1.22355
		1929.92	0.91941		1930.98	0.7852		1930.98	5.13371	2.52895		1929.92	1.24242
		1928.46	0.82904		1929.52	0.78724		1929.52	4.87292	2.34867		1928.46	1.19922
		1926.99	0.82636		1928.06	0.86625		1928.06	4.76266	2.34899		1926.99	1.12764
		1925.52	0.76445		1926.6	0.74544		1926.6	4.67253	2.30924		1925.52	1.01791
		1924.06	0.73524		1925.14	0.69592		1925.14	4.69576	2.30813		1924.06	1.04018
		1922.6	0.72878		1923.69	0.71528		1923.69	4.2709	2.338		1922.6	0.9965
		1921.13	0.64118		1922.23	0.80529		1922.23	4.59053	2.2601		1921.13	0.92553
		1919.67	0.58138		1920.77	0.70264		1920.77	4.56906	2.06491		1919.67	0.91098
		1918.2	0.56969		1919.31	0.67781		1919.31	4.72772	2.26701		1918.2	0.95031
		1916.74	0.63778		1917.86	0.6775		1917.86	5.11513	2.41081		1916.74	0.96949
		1915.28	0.5893		1916.4	0.67838		1916.4	5.55672	2.58824		1915.28	0.98294
		1913.82	0.61564		1914.94	0.65978		1914.94	5.53066	2.62929		1913.82	1.10309
		1912.36	0.71451		1913.49	0.65098		1913.49	5.76556	2.69214		1912.36	1.1872
		1910.89	0.73591		1912.03	0.71318		1912.03	5.79048	2.83226		1910.89	1.22983
		1909.43	0.64249		1910.58	0.73181		1910.58	5.71814	2.79193		1909.43	1.13703
		1907.97	0.7207		1909.12	0.75524		1909.12	5.92752	2.80332		1907.97	1.26121
		1906.51	0.90687		1907.67	0.73387		1907.67	5.54231	2.79416		1906.51	1.40987
		1905.05	0.87253		1906.22	0.90611		1906.22	5.33827	2.7822		1905.05	1.37405
		1903.6	0.83612		1904.76	0.93005		1904.76	5.03892	2.3529		1903.6	1.37747
		1902.14	0.76796		1903.31	0.8558		1903.31	5.01798	2.31272		1902.14	1.25796
		1900.68	0.75379		1901.86	0.80626		1901.86	4.61971	2.27127		1900.68	1.19042
		1899.22	0.77378		1900.41	0.78709		1900.41	4.82272	2.3419		1899.22	1.19779
		1897.76	0.77419		1898.96	0.7889		1898.96	4.77155	2.29393		1897.76	1.19689
		1896.31	0.807		1897.5	0.78571		1897.5	4.67208	2.44115		1896.31	1.28341
		1894.85	0.79514		1896.05	0.76329		1896.05	5.05963	2.33686		1894.85	1.15766
		1893.4	0.7541		1894.6	0.84036		1894.6	4.41182	2.13984		1893.4	1.13797
		1891.94	0.66158		1893.16	0.79795		1893.16	4.52248	2.18323		1891.94	1.04233
		1890.49	0.71994		1891.71	0.81238		1891.71	4.64992	2.04903		1890.49	1.05485
		1889.03	0.63578		1890.26	0.76049		1890.26	4.63388	2.19399		1889.03	1.02453
		1887.58	0.57184		1888.81	0.6606		1888.81	4.5662	2.11582		1887.58	1.04161
		1886.12	0.58824		1887.36	0.7105		1887.36	5.04603	2.21441		1886.12	1.05344
		1884.67	0.61413		1885.91	0.72906		1885.91	4.81013	2.08544		1884.67	1.11748
		1883.22	0.69589		1884.47	0.81874		1884.47	4.71981	2.31337		1883.22	1.13287
		1881.77	0.64666		1883.02	0.71208		1883.02	4.77911	2.2798		1881.77	1.12732
		1880.31	0.62381		1881.58	0.73811		1881.58	4.62798	2.19635		1880.31	1.09287
		1878.86	0.82434		1880.13	0.6943		1880.13	4.63449	2.10718		1878.86	1.18367
		1877.41	0.88889		1878.68	0.74066		1878.68	4.63976	2.25334		1877.41	1.21082
		1875.96	0.87507		1877.24	0.82723		1877.24	4.38662	2.13862		1875.96	1.16744
		1874.51	0.85748		1875.8	0.87594		1875.8	4.04383	1.93123		1874.51	1.17061
		1873.06	0.87517		1874.35	0.81243		1874.35	3.88607	1.91762		1873.06	1.13521
		1871.61	0.75254		1872.91	0.83298		1872.91	3.81818	1.85866		1871.61	1.0098
		1870.16	0.64175		1871.47	0.84655		1871.47	3.85594	1.71664		1870.16	0.92015
		1868.71	0.57201		1870.02	0.85566		1870.02	4.18957	1.79323		1868.71	0.92009
		1867.27	0.58691		1868.58	0.72326		1868.58	4.47711	1.74453		1867.27	1.00966
		1865.82	0.4806		1867.14	0.69777		1867.14	4.34179	2.01212		1865.82	1.05149
		1864.37	0.54002		1865.7	0.78384		1865.7	4.67482	2.21102		1864.37	1.0709
		1862.92	0.40185		1864.26	0.75697		1864.26	4.85217	2.35841		1862.92	1.08543
		1861.48	0.53215		1862.82	0.75448		1862.82	5.35146	2.33156		1861.48	1.10755
		1860.03	0.64577		1861.38	0.62923		1861.38	5.0596	2.35868		1860.03	1.19604
		1858.59	0.8254		1859.94	0.61233		1859.94	5.02366	2.51076		1858.59	1.32919
		1857.14	0.91609		1858.5	0.67397		1858.5	4.97784	2.52617		1857.14	1.36812
		1855.7	0.94554		1857.06	0.89455		1857.06	4.26289	2.31075		1855.7	1.26786
		1854.25	0.9319		1855.62	0.87366		1855.62	4.13804	2.12474		1854.25	1.23096
		1852.81	0.90609		1854.18	0.87984		1854.18	3.89433	2		1852.81	1.23014
		1851.37	0.89697		1852.75	0.97181		1852.75	3.64144	1.99818		1851.37	1.16932
		1849.92	0.8398		1851.31	0.86155		1851.31	3.48023	1.74343		1849.92	1.11746
		1848.48	0.79167		1849.87	0.98435		1849.87	3.44118	1.84064		1848.48	1.06764
		1847.04	0.72474		1848.44	0.84011		1848.44	3.09143	1.5		1847.04	0.88942
		1845.6	0.66667		1847	0.8684		1847	3.19876	1.42813		1845.6	0.87662
		1844.16	0.53382		1845.57	0.89098		1845.57	3.33213	1.50836		1844.16	0.80972
		1842.72	0.47534		1844.13	0.76667		1844.13	3.86498	1.72759		1842.72	0.59389
		1841.28	0.30688		1842.7	0.78643		1842.7	3.85526	1.56956		1841.28	0.73256
		1839.84	0.38642		1841.26	0.65541		1841.26	4.69012	1.94659		1839.84	0.99401
		1838.4	0.4086		1839.83	0.68867		1839.83	4.56649	2.28869		1838.4	1.14917
		1836.96	0.56566		1838.4	0.55944		1838.4	4.87552	2.17872		1836.96	1.2071
		1835.52	0.66242		1836.97	0.66573		1836.97	5.40955	2.36667		1835.52	1.28634
		1834.08	0.90538		1835.53	0.66581		1835.53	4.73897	2.3103		1834.08	1.45882
		1832.64	0.97297		1834.1	0.76383		1834.1	5.22195	2.38192		1832.64	1.52273
		1831.21	1.04918		1832.67	0.92324		1832.67	4.34563	2.2891		1831.21	1.44978
		1829.77	0.77193		1831.24	1.08955		1831.24	4.06	1.91912		1829.77	1.44615
		1828.33	0.74788		1829.81	1.13363		1829.81	3.63529	1.86357		1828.33	1.26115
		1826.9	0.64		1828.38	1.00185		1828.38	3.5942	1.93587		1826.9	1.28125
		1825.46	0.59843		1826.95	0.88172		1826.95	4.52284	1.92252		1825.46	1.2
		1824.03	0.8		1825.52	0.99		1825.52	4.62933	2.05294		1824.03	1.1619
		1822.59	0.5933		1824.09	1.00351		1824.09	3.93434	1.90556		1822.59	1.32609
		1821.16	0.56566		1822.66	0.80119		1822.66	4.78964	2.44654		1821.16	1.23913
		1819.73	0.90987		1821.24	0.56		1821.24	4.50425	2.23529		1819.73	1.25
		1818.29	0.98667		1819.81	0.59294		1819.81	4.85484	1.75061		1818.29	1.504
		1816.86	0.80882		1818.38	0.92308		1818.38	4.20418	2.43455		1816.86	1.38333
		1815.43	0.75771		1816.96	0.91444		1816.96	3.87775	1.89646		1815.43	1.3617
		1813.99	0.83465		1815.53	0.7929		1815.53	4.13529	2.3237		1813.99	1.35135
		1812.56	0.77828		1814.1	0.86826		1814.1	3.27778	2.24169		1812.56	1.09091
		1811.13	0.69474		1812.68	0.95429		1812.68	3.55932	1.74063		1811.13	1.10145
		1809.7	0.52055		1811.25	0.78088		1811.25	3.17608	2.02479		1809.7	1.07937
		1808.27	0.71856		1809.83	0.80287		1809.83	3.432	1.52756		1808.27	1.02941
		1806.84	0.44444		1808.41	1.02959		1808.41	3.82796	1.67		1806.84	1.18182
		1805.41	0.57143		1806.98	1.10857		1806.98	3.07692	1.63975		1805.41	0.88889
		1803.98	0.65116		1805.56	1.13761		1805.56	3.42069	1.62393		1803.98	1.26316
		1802.55	0.75294		1804.14	1.05495		1804.14	3.15789	2.27368		1802.55	0.75
		1801.13	1.05882		1802.71	0.41304		1802.71	3.63462	1.21569		1801.13	1.33333

## Sheet: Supplementary Figure 9a
Supplementary Figure 9a
			Sample Bias(V)	dI/dV
				42o	60o	95o	160o	175o	210o	270o	290o	350o
			1.5	6.70178	6.18056	6.42676	5.36964	5.72218	7.51305	5.96747	6.14953	5.45708
			1.49712	5.95232	7.05323	5.88995	5.89612	6.35075	6.53526	5.86743	7.90252	5.6303
			1.49424	6.19404	7.48316	6.38766	6.19684	6.69725	6.53169	5.73376	8.5744	5.53647
			1.49136	6.1433	7.28767	5.49298	6.78022	7.12584	6.85467	5.53635	8.28475	5.40646
			1.48849	6.08302	7.26307	5.50794	7.01073	7.38809	6.98626	5.83338	7.97646	5.43778
			1.48561	5.49378	7.28578	5.45544	6.84624	7.2588	6.80073	5.45648	7.83944	5.39009
			1.48273	5.01835	7.24668	5.33971	6.3551	7.36336	6.82115	5.60639	8.03474	5.17189
			1.47985	5.4388	7.35947	5.92052	6.37522	7.0667	6.66815	5.46947	7.6769	5.1059
			1.47697	4.69993	7.44779	5.80976	6.72671	7.09263	6.61479	5.157	7.80018	5.57406
			1.47409	5.17632	9.99993	5.38452	6.33429	6.53375	6.75942	5.07975	8.67979	5.56129
			1.47121	5.45218	9.99993	5.54199	6.29246	6.59566	6.78343	4.99387	8.63884	5.39795
			1.46834	5.51661	9.99993	5.66165	6.48335	6.40439	6.44014	5.4624	9.07712	5.22914
			1.46546	5.08691	9.99993	5.50083	6.2122	6.7411	6.77028	5.20711	9.05166	5.11914
			1.46258	5.43873	9.99993	5.35467	6.37395	7.18926	6.81015	5.1776	8.20944	5.29497
			1.4597	4.99923	9.99993	5.75976	6.11097	6.46461	6.65175	5.34851	8.29191	5.00117
			1.45682	5.09301	9.99993	5.78679	6.77639	6.37601	7.1793	5.07706	8.09587	4.97328
			1.45394	4.36896	9.99993	5.66724	6.41362	6.58322	6.97046	5.6826	7.96947	5.0117
			1.45106	4.83751	9.99567	5.65159	6.45031	6.08261	6.67817	5.50631	8.00944	5.07466
			1.44819	5.49942	8.53967	5.36894	6.29358	6.20734	6.65491	5.14367	7.65422	5.15316
			1.44531	5.4482	8.8019	5.60294	6.59402	6.23788	6.70041	5.63012	7.7423	4.92798
			1.44243	5.5504	8.33623	5.50602	6.51253	6.01353	6.81023	5.40892	7.85484	5.07517
			1.43955	4.37076	7.86569	5.34862	6.35844	6.10459	6.62881	5.39404	7.9108	4.99721
			1.43667	3.79324	7.92346	5.27086	6.34032	6.16201	6.6579	5.20024	7.65089	4.83927
			1.43379	5.6854	8.15142	5.0929	6.19744	6.20172	6.58927	5.05033	7.58704	4.92302
			1.43091	5.45918	7.91436	5.07997	6.2504	6.06468	6.69912	5.21929	7.8788	5.07299
			1.42804	4.78005	7.92128	5.13898	6.28816	6.00447	6.80603	5.07849	7.60924	4.93935
			1.42516	5.33429	8.05116	5.08397	6.32866	6.46983	6.82521	5.24333	7.64017	5.03962
			1.42228	5.19648	7.74319	5.00521	6.38436	6.13552	6.82102	5.06999	7.95118	4.95919
			1.4194	4.99483	7.91203	4.89626	6.21818	5.67487	6.77414	5.12311	7.88117	4.92029
			1.41652	5.14601	7.98271	5.00414	5.96039	6.10184	6.8205	5.22404	7.78038	4.75892
			1.41364	4.89042	7.87999	5.16262	6.59159	6.21166	6.89481	5.08892	7.77029	4.79318
			1.41076	4.90338	7.8434	5.21131	6.46146	5.99898	6.84837	4.83488	7.98428	5.03463
			1.40788	5.09257	7.73814	4.81924	6.14131	5.60012	6.49773	4.31137	7.91917	5.07225
			1.40501	5.72815	7.89916	5.21498	6.10309	5.51682	6.47707	4.6854	8.20337	4.90752
			1.40213	5.20564	7.55504	5.26648	6.07076	6.12669	6.57215	4.83091	8.14529	4.76536
			1.39925	4.69976	7.95798	4.87184	6.22409	5.84614	6.92502	5.02344	7.92002	4.69438
			1.39637	4.83783	7.87249	4.82935	6.20776	5.53816	6.57618	4.93783	7.87377	4.72211
			1.39349	4.79335	7.79469	4.59499	6.0225	5.87154	6.76009	5.00015	7.72221	4.68066
			1.39061	5.09116	7.9318	4.86802	6.19908	5.69935	6.63348	4.86239	7.85496	4.52932
			1.38773	5.42508	7.81421	5.37285	5.8295	6.06578	6.60486	5.13054	7.5878	4.77727
			1.38486	4.67956	8.05074	4.92771	5.70077	5.79541	6.28309	4.76428	7.59217	4.73136
			1.38198	4.65203	7.76201	4.87661	5.69306	5.70715	6.38235	4.65539	7.63587	4.57366
			1.3791	4.89051	7.65633	4.9856	5.38718	5.48542	6.39941	4.33813	7.87229	4.60821
			1.37622	4.52711	7.50224	5.08436	5.62027	5.61386	6.56288	4.8049	7.82945	4.66368
			1.37334	4.91185	7.9314	4.87042	5.79476	5.43447	6.63404	3.9735	7.37234	4.66099
			1.37046	5.40689	7.71579	4.6593	5.9246	6.00342	6.41508	4.11785	7.76615	4.48548
			1.36758	4.95152	7.78809	4.79866	5.94971	6.18085	6.41721	5.53644	7.631	4.36399
			1.36471	4.92297	7.7564	4.67542	6.01365	5.80066	6.72807	5.47311	8.07037	4.4242
			1.36183	5.71782	7.84926	4.4796	5.92168	5.71773	6.52487	5.05336	8.02871	4.38188
			1.35895	5.56874	7.66947	4.70165	5.75947	5.7682	6.38231	4.70369	7.29682	4.35718
			1.35607	5.32771	7.40014	4.90141	5.77149	5.67993	6.45381	5.02846	7.29469	4.37949
			1.35319	4.61713	7.47867	4.9885	5.75952	5.49697	6.41291	5.07823	7.65996	4.45076
			1.35031	4.31172	7.48711	4.84957	5.76781	5.77544	6.29928	5.25247	7.67899	4.43974
			1.34743	4.41114	7.29896	4.60322	5.72947	5.53124	6.32856	4.64865	7.72287	4.33512
			1.34456	4.39608	7.37181	4.72723	5.77573	5.43197	6.5261	4.87709	7.91705	4.18625
			1.34168	4.34237	7.43203	4.68613	5.86227	5.67008	6.45441	4.71219	7.4924	4.27057
			1.3388	4.53174	7.5117	4.55941	5.65202	5.53043	6.20702	4.32014	7.76974	4.26211
			1.33592	4.53404	7.56785	4.63128	5.42626	5.58501	6.407	4.89049	7.52379	4.263
			1.33304	4.33053	7.31719	4.71562	5.53271	5.41789	5.89515	4.70352	7.19642	4.17094
			1.33016	4.40014	7.44318	5.07681	5.70228	5.52165	6.32815	4.8913	7.19415	4.24618
			1.32728	4.22428	7.55752	5.12528	5.62527	5.25225	6.43932	4.7171	7.22202	4.24586
			1.32441	4.5325	7.50279	4.67774	5.55574	5.31866	6.24824	4.39856	6.95065	4.34988
			1.32153	4.41222	7.38704	4.86169	5.5301	5.53267	6.31903	3.98475	7.525	4.52403
			1.31865	4.50746	7.13686	4.80424	5.80146	5.29693	6.62757	4.44385	7.55039	4.34956
			1.31577	4.54194	7.30553	4.65773	5.86848	5.30426	6.0982	4.94567	7.23644	4.18377
			1.31289	5.31107	7.36161	4.59087	5.72422	5.37036	6.11059	4.96866	7.22407	4.14941
			1.31001	5.31951	7.37083	4.75801	5.69014	5.2649	6.26297	4.60617	7.19708	4.16843
			1.30713	4.65354	7.13054	4.86231	5.69345	5.15176	6.40341	4.89705	7.31015	4.17593
			1.30426	4.58405	7.0513	4.76405	5.78047	5.06628	6.15766	4.75709	7.22433	4.23205
			1.30138	4.61964	7.10516	4.71916	5.65187	5.07427	5.94135	4.55196	6.90424	4.19834
			1.2985	3.70159	7.28509	4.56313	5.62149	5.41846	5.97153	4.73349	7.13267	4.19999
			1.29562	3.72631	7.22191	4.58457	5.6506	5.08862	6.03511	4.70995	7.08416	4.31592
			1.29274	4.45046	6.96954	4.52323	5.6459	5.19014	6.36485	4.83053	7.55637	4.1628
			1.28986	4.81	6.9911	4.45308	5.63666	5.25742	5.92181	4.69661	7.24883	4.12278
			1.28698	4.71324	7.16747	4.63049	5.75381	5.12905	5.8631	4.71872	7.0747	4.13508
			1.28411	4.69414	7.14228	4.61772	5.69166	4.95847	6.14092	5.01165	6.96914	4.12022
			1.28123	4.51268	7.09071	4.66151	5.62915	4.95284	6.41874	4.93125	6.97527	4.01199
			1.27835	4.44982	6.89331	4.58217	5.58284	4.82838	6.02507	5.16221	6.84807	4.04324
			1.27547	4.23507	7.01294	4.36949	5.58796	4.45238	5.99661	4.97851	7.02016	4.04749
			1.27259	4.04297	7.18033	4.30935	5.44135	4.31564	6.12566	4.44274	7.11676	4.14101
			1.26971	3.9337	7.07869	4.25084	5.65134	4.36764	6.10426	4.1146	6.8732	4.11657
			1.26683	4.57306	7.21981	4.15767	5.51704	4.21245	5.85323	4.48132	6.83735	4.13623
			1.26395	4.32525	6.94975	4.15849	5.40489	4.16116	5.78278	4.48041	6.9009	4.11585
			1.26108	4.26359	6.80994	4.16108	5.53554	4.22951	5.99039	4.4921	7.04268	4.12117
			1.2582	4.72716	6.9208	4.25312	5.4811	4.19147	5.96371	4.47125	6.9882	4.04133
			1.25532	4.8468	6.87915	4.15685	5.54802	4.13085	5.72018	4.30658	6.88119	4.02777
			1.25244	4.35888	7.00756	4.18203	5.3207	4.12748	5.83412	4.39004	6.45312	4.00963
			1.24956	4.11674	6.90478	4.20356	5.29857	4.3291	6.00161	4.69056	7.87959	3.98405
			1.24668	5.10976	6.72903	4.04065	5.39234	4.32664	5.68397	4.2996	5.93688	3.93048
			1.2438	4.8734	6.83225	4.05314	5.62379	4.11232	5.73176	4.35823	6.80757	3.9524
			1.24093	4.018	6.8445	4.01326	5.29403	3.92654	5.79891	4.3117	5.68376	3.92081
			1.23805	4.03415	6.92109	3.9786	5.11189	4.09524	5.56514	4.20081	6.43408	3.80745
			1.23517	4.58312	6.94395	4.08247	5.17205	4.11576	5.54154	3.83516	6.91707	3.8112
			1.23229	5.05692	6.68908	4.08111	5.04304	3.97771	5.51342	4.10872	6.57463	3.80619
			1.22941	4.74638	6.73826	4.05171	4.9455	3.79578	5.52172	4.22803	5.48025	3.68362
			1.22653	3.83295	6.72413	4.13212	5.13051	3.91911	5.61329	4.12671	5.86985	3.80001
			1.22365	3.59391	6.76662	4.05478	4.97185	4.10259	5.48569	3.94693	6.53595	3.76308
			1.22078	4.61297	6.60508	3.95286	4.80492	4.00286	5.46681	3.82726	8.77138	3.82292
			1.2179	5.13949	6.52856	3.94177	4.85836	3.83029	5.58632	4.14045	6.07146	3.86966
			1.21502	4.00177	6.56125	3.97939	4.78458	3.76866	5.45353	4.18475	5.197	3.73171
			1.21214	3.96221	6.43148	3.94692	4.83457	3.81714	5.28595	4.00699	5.91162	3.70759
			1.20926	4.04063	6.64687	3.83611	4.76402	3.89371	5.21489	3.87915	7.0393	3.72304
			1.20638	4.1235	6.73411	3.8345	4.75221	4.09368	5.05957	3.84881	6.78611	3.72747
			1.2035	4.12147	6.60352	3.98152	4.72948	3.97942	5.30861	3.93056	6.87438	3.69088
			1.20063	4.31625	6.51412	3.96611	4.69044	3.90843	5.14338	3.96476	6.93017	3.60967
			1.19775	4.13635	6.44086	4.02258	4.5608	3.79177	5.22602	3.75456	7.53172	3.64115
			1.19487	4.05041	6.42126	3.91741	4.57243	3.65094	5.14457	3.84436	7.24748	3.68588
			1.19199	3.58043	6.43434	3.76635	4.45283	3.62368	4.9646	4.004	7.50151	3.59752
			1.18911	3.98781	6.68277	3.63869	4.40695	3.61344	4.80263	3.95029	7.64881	3.6335
			1.18623	3.99486	6.55173	3.79902	4.38593	3.56463	4.9062	3.83089	8.19753	3.51774
			1.18335	4.00951	6.55546	3.77473	4.52062	3.49104	5.00884	3.64973	7.59372	3.58951
			1.18048	3.98885	6.67188	3.6505	4.37251	3.46181	4.88973	3.74258	7.6616	3.61019
			1.1776	4.16666	6.57124	3.65064	4.45203	3.55856	4.74332	3.78592	7.65604	3.60394
			1.17472	3.99272	6.3223	3.65916	4.42197	3.39638	4.74832	3.61142	7.54453	3.4549
			1.17184	3.70119	5.63864	3.6736	4.39861	3.42493	4.78641	3.97726	7.16862	3.52428
			1.16896	3.80883	6.23119	3.63111	4.29773	3.3118	4.71475	3.81638	7.16117	3.58579
			1.16608	3.80071	6.34436	3.8842	4.29077	3.33791	4.56267	3.65786	7.16567	3.54214
			1.1632	3.97752	6.31977	3.77272	4.41928	3.27857	4.54154	3.32722	6.8123	3.50857
			1.16033	3.67956	6.47944	3.80104	4.38021	3.36522	4.62115	3.65271	6.69139	3.48314
			1.15745	3.92308	6.26984	3.74716	4.41017	3.37156	4.64866	3.76451	6.68066	3.53379
			1.15457	4.01876	6.44497	3.64986	4.29232	3.25863	4.46824	3.80357	6.49606	3.43577
			1.15169	3.82927	6.43574	3.85696	4.27866	3.18956	4.41514	3.74858	6.76898	3.52033
			1.14881	3.7346	6.2768	3.99808	4.36942	3.27771	4.51656	3.72874	6.72157	3.49505
			1.14593	3.39606	6.23864	3.6653	4.33491	3.21728	4.38312	3.71867	6.71728	3.44007
			1.14305	3.46609	6.22498	3.67275	4.13485	3.10381	4.40747	3.44016	6.96359	3.65019
			1.14018	4.18574	6.1536	3.66628	4.19714	3.17733	4.30452	3.46604	6.84069	3.48694
			1.1373	3.63974	6.19047	3.80977	4.37324	3.26719	4.30987	3.59165	6.6836	3.54358
			1.13442	3.90504	6.26786	3.69916	4.29679	3.11771	4.27762	3.06581	6.51378	3.41916
			1.13154	4.07267	6.29883	3.70577	4.06207	3.06495	4.29831	3.61226	6.90958	3.49655
			1.12866	4.02263	6.13682	3.66723	4.0769	3.11377	4.06949	3.58018	6.81499	3.60254
			1.12578	3.90676	5.98738	3.56229	4.27959	3.12195	4.17784	3.69323	6.87372	3.60512
			1.1229	3.60582	6.16981	3.68783	4.22794	3.00292	4.26953	3.63742	7.0434	3.56034
			1.12003	3.2113	6.10159	3.66878	3.998	3.03201	4.19422	3.43599	6.73905	3.5017
			1.11715	3.52797	5.93638	3.60433	4.09058	3.02364	4.03867	3.75654	6.83271	3.49571
			1.11427	3.19208	5.79773	3.65217	4.29776	2.97044	4.07897	3.54308	6.30671	3.47297
			1.11139	3.49284	5.70978	3.43033	4.37831	3.09344	4.01921	3.60016	5.96242	3.51152
			1.10851	3.36681	5.99343	3.55818	4.1843	3.01657	3.95923	3.40882	5.80415	3.54364
			1.10563	3.30063	5.99952	3.58792	4.04386	2.97874	3.88941	3.35341	6.19103	3.55982
			1.10275	3.35441	5.88047	3.62014	4.13698	2.97587	3.9487	3.64332	5.748	3.80356
			1.09987	3.50185	5.82794	3.64597	4.18874	2.7841	3.9675	3.63368	5.94251	3.68981
			1.097	3.47198	5.72861	3.56105	4.07111	2.92972	3.963	3.56438	5.81379	3.56717
			1.09412	3.54339	5.76395	3.61264	3.94196	3.00047	3.84193	3.60796	6.09221	3.50538
			1.09124	3.47059	5.73574	3.60734	3.98642	2.92956	3.78371	3.49955	6.54062	3.54904
			1.08836	3.4455	5.72337	3.59209	3.96104	2.8032	3.79361	3.77675	5.03167	3.49536
			1.08548	2.90855	6.08523	3.44346	4.09694	2.66199	3.7852	3.4908	5.83047	3.45608
			1.0826	2.79819	6.19321	3.52422	4.01379	2.86148	3.72606	3.77123	5.88286	3.43158
			1.07972	3.43459	5.49593	3.62389	3.91291	2.95851	3.7249	2.34136	5.69285	3.48147
			1.07685	3.20151	5.36968	3.70314	3.99372	2.87921	3.8158	2.96372	5.17928	3.55172
			1.07397	3.21025	5.70601	3.64885	4.03752	2.77805	3.78575	3.46291	3.90608	3.6089
			1.07109	2.8968	6.15089	3.44168	3.93699	2.77715	3.6402	3.16878	4.80827	3.46226
			1.06821	3.07265	5.36486	3.37366	3.82462	2.78164	3.59607	3.34795	6.01523	3.41663
			1.06533	3.46207	5.4027	3.53125	3.81733	2.64396	3.65006	3.35483	6.39611	3.46836
			1.06245	3.13784	5.51195	3.50406	3.77406	2.74339	3.6361	3.23534	7.00601	3.42868
			1.05957	2.44284	5.38798	3.55977	3.81403	2.79872	3.56133	3.33858	6.6629	3.44369
			1.0567	2.91804	5.36417	3.58323	3.92025	2.70949	3.48425	3.4286	6.49026	3.43302
			1.05382	2.9475	5.41836	3.55961	3.88608	2.85458	3.53683	3.60104	4.09773	3.46105
			1.05094	2.74225	5.40934	3.60491	3.88776	2.76365	3.60377	3.5925	7.54908	3.48662
			1.04806	3.28687	5.56636	3.66839	3.735	2.6989	3.62233	3.45366	5.78237	3.4851
			1.04518	2.67293	5.45058	3.66488	3.75643	2.74891	3.52106	3.32403	4.65152	3.38515
			1.0423	3.02813	5.24461	3.55426	3.72137	2.69978	3.41216	3.13284	4.25766	3.33241
			1.03942	2.74934	5.22777	3.57838	3.77903	2.76716	3.4754	2.83749	4.91881	3.37003
			1.03655	2.51727	5.41696	3.48628	3.7764	2.6534	3.41756	3.15023	5.04239	3.35908
			1.03367	2.7299	5.39421	3.54841	3.68381	2.69851	3.33386	3.19157	5.22099	3.43916
			1.03079	2.8713	5.93216	3.50762	3.76276	2.59775	3.34769	3.09566	5.2426	3.37879
			1.02791	2.61985	5.47195	3.53372	3.61568	2.59466	3.42236	3.25926	6.24744	3.35984
			1.02503	2.60616	5.45648	3.61734	3.6228	2.70297	3.51413	3.30917	6.92649	3.38314
			1.02215	2.87784	5.38122	3.59424	3.62349	2.57641	3.43142	3.18898	4.76796	3.44898
			1.01927	2.72962	5.3337	3.56199	3.68055	2.64172	3.30463	3.34398	4.65335	3.38857
			1.0164	2.6096	5.43937	3.60012	3.62995	2.6018	3.34113	3.36178	5.50352	3.34685
			1.01352	2.72449	5.27422	3.56458	3.706	2.44599	3.29183	2.93195	6.18677	3.32544
			1.01064	2.83185	5.2928	3.69345	3.73048	2.6519	3.21961	3.18742	5.00464	3.40721
			1.00776	2.89875	5.28646	3.69949	3.75415	2.66208	3.17853	3.26055	4.97748	3.37551
			1.00488	2.86607	5.22782	3.56222	3.70728	2.71947	3.12164	3.51326	6.73233	3.31405
			1.002	2.88166	5.0427	3.61797	3.63607	2.54679	3.28637	3.09171	6.03973	3.3202
			0.99912	3.01578	4.7555	3.70572	3.64809	2.55332	3.37906	3.01165	6.15917	3.31237
			0.99625	2.70092	5.25817	3.77851	3.6075	2.5521	3.26862	3.43452	6.11141	3.36766
			0.99337	2.72815	5.22311	3.69327	3.7414	2.53509	3.20613	3.30219	5.67967	3.34172
			0.99049	2.65912	5.05048	3.58885	3.66657	2.58901	3.25321	3.08465	5.26074	3.37974
			0.98761	2.64223	5.00638	3.61159	3.66595	2.69623	3.29054	3.05853	5.17056	3.47284
			0.98473	2.39446	4.83913	3.71801	3.77502	2.53872	3.17629	2.76285	5.02777	3.34816
			0.98185	2.61565	4.84609	3.65949	3.83963	2.4755	3.13351	2.84609	4.98833	3.32584
			0.97897	2.56263	5.04623	3.58417	3.79175	2.53937	3.22509	2.98737	5.52969	3.32008
			0.9761	2.32952	4.88083	3.67633	3.69774	2.54003	3.14706	3.1261	5.52389	3.17542
			0.97322	2.80972	4.81726	3.67796	3.63057	2.5461	3.15272	3.09505	5.93703	2.80741
			0.97034	2.73726	4.80205	3.70394	3.94083	2.57823	3.21875	3.14069	5.66561	3.12482
			0.96746	2.63341	4.84743	3.69946	3.71736	2.45106	3.27806	3.06191	5.83871	3.29855
			0.96458	2.70229	4.86336	3.70876	3.60377	2.44047	3.16222	2.83323	5.67309	3.03849
			0.9617	2.49323	4.92179	3.66612	3.64701	2.43325	3.00503	3.32663	5.4337	3.1072
			0.95882	2.53377	4.89572	3.61966	3.8486	2.52828	3.20977	2.82201	5.69815	3.30227
			0.95595	2.82661	5.10236	3.66728	3.672	2.54449	3.15399	3.23321	5.44174	3.1232
			0.95307	3.14828	4.87731	3.60581	3.46165	2.45901	3.16518	3.24293	5.67754	3.0641
			0.95019	2.76293	4.76474	3.67883	3.50015	2.44709	3.0626	3.16669	5.39958	3.11808
			0.94731	2.37326	4.77755	3.57266	3.65688	2.4028	3.14513	3.15761	6.3452	2.95811
			0.94443	2.60863	4.91421	3.52109	3.59549	2.47542	3.27712	3.1693	5.01554	2.96077
			0.94155	2.7239	4.94337	3.57468	3.38571	2.50695	3.27838	2.77107	4.59122	2.96381
			0.93867	2.60358	4.91149	3.51439	3.45107	2.48797	2.99738	3.16979	5.26496	3.14689
			0.93579	2.20726	4.88897	3.47453	3.37692	2.3936	2.97933	3.21589	4.44862	2.91273
			0.93292	2.53811	4.84874	3.41281	3.50992	2.38662	3.27187	2.92277	5.60277	2.84161
			0.93004	2.7064	4.73567	3.48473	3.57179	2.41196	3.3705	3.2547	5.32043	2.70186
			0.92716	2.6716	4.71295	3.43751	3.41797	2.38344	3.15295	3.31508	4.64682	2.69893
			0.92428	2.58171	4.64746	3.38912	3.3519	2.32004	2.9715	3.17076	4.74462	2.77308
			0.9214	2.36536	4.67603	3.32044	3.35634	2.41174	3.08962	2.83577	5.49079	2.96598
			0.91852	2.49479	4.66374	3.33707	3.454	2.38155	3.07149	2.89099	5.14109	2.95977
			0.91564	2.24398	4.6701	3.28444	3.31474	2.31302	3.04554	2.92523	5.6198	2.7886
			0.91277	2.84355	4.68346	3.27732	3.32949	2.32665	2.95508	2.64972	5.69268	3.13375
			0.90989	2.71288	4.82905	3.24413	3.30269	2.38177	3.02489	2.55559	5.46716	2.87974
			0.90701	2.64579	4.61451	3.20985	3.33554	2.54616	3.04438	2.85796	5.50586	2.98879
			0.90413	2.87002	4.48511	3.1768	3.20619	2.54255	3.04064	2.45428	5.13399	2.89884
			0.90125	3.10357	4.49665	3.07337	3.17668	2.36334	2.8591	3.10114	4.45098	2.96847
			0.89837	2.7916	4.6862	3.02508	3.30747	2.34647	2.95271	2.57432	5.00604	2.91823
			0.89549	2.72089	4.6974	3.03006	3.29849	2.31476	3.07028	2.79521	5.46333	2.84379
			0.89262	2.83929	5.16292	2.97929	3.24772	2.39932	2.98711	2.51403	5.90391	2.88028
			0.88974	3.0058	4.70206	3.02401	3.29855	2.52679	2.95846	3.01108	5.12327	2.86117
			0.88686	2.64492	4.60026	3.02152	3.22401	2.47704	3.01715	2.69342	4.82279	2.92662
			0.88398	2.5861	4.50816	2.95987	3.11659	2.59819	2.97745	2.13076	4.55219	2.80545
			0.8811	2.17968	4.43294	2.87297	3.20984	2.73569	2.93169	2.81771	4.8939	2.75302
			0.87822	2.32226	4.23512	2.83829	3.27491	2.70813	3.01227	2.99161	4.21995	2.75758
			0.87534	2.44772	4.38536	2.87711	3.21363	2.64575	3.04938	2.82255	4.16092	2.81894
			0.87247	2.47463	4.37776	2.90227	3.04974	2.51897	3.11283	2.77012	4.29337	2.76061
			0.86959	2.45146	4.49908	2.7609	3.01598	2.45756	2.95747	2.83507	4.85964	2.82902
			0.86671	2.60237	4.39722	2.73433	3.15399	2.45156	3.0365	2.51007	5.53612	2.87205
			0.86383	2.36895	4.44965	2.80705	3.17819	2.5502	3.06652	2.92579	5.48778	2.8533
			0.86095	2.37765	4.37429	2.87662	3.10652	2.51939	3.12179	3.25234	4.31807	2.79304
			0.85807	2.5167	4.30611	2.7733	3.09898	2.40461	3.13131	3.14493	4.47677	2.77459
			0.85519	2.6961	4.25748	2.65746	3.08912	2.53686	3.11326	2.98402	4.19788	2.89471
			0.85232	2.63672	4.20559	2.70241	3.11564	2.59891	3.12258	2.86221	4.11412	2.93212
			0.84944	2.46187	4.37227	2.76386	3.00085	2.59705	3.13166	2.6303	5.27458	2.91764
			0.84656	2.34939	4.34098	2.72067	2.96008	2.45677	3.10876	2.61303	5.30018	2.91173
			0.84368	2.57669	4.3035	2.65576	2.97867	2.48862	3.07712	2.77539	3.94705	2.91394
			0.8408	2.71395	4.26104	2.67199	2.99672	2.54688	3.03811	3.07794	3.87465	3.01982
			0.83792	2.56764	4.30444	2.79936	2.93401	2.50597	3.11229	2.66543	4.08833	3.02145
			0.83504	2.65762	4.271	2.76314	2.89197	2.47679	3.19077	2.81602	4.97134	3.0267
			0.83216	2.06585	4.05105	2.57312	2.80803	2.45638	3.26654	2.69543	4.53981	3.04765
			0.82929	2.04527	4.14984	2.67288	2.95165	2.38754	3.15966	2.86786	5.07254	3.05589
			0.82641	2.65233	4.19977	2.75527	2.9212	2.38982	3.24135	2.73565	4.33802	2.9896
			0.82353	2.33032	4.27259	2.60157	2.84125	2.50695	3.33995	3.10502	4.49684	3.06762
			0.82065	2.55226	4.22075	2.61186	2.81415	2.50967	3.28012	2.58325	4.75928	3.05516
			0.81777	2.72615	4.15264	2.5712	2.87721	2.49078	3.17635	2.6158	4.22302	3.04231
			0.81489	2.63164	4.15388	2.67544	2.88196	2.59089	3.23669	2.02422	4.36441	3.02197
			0.81201	2.33442	4.14813	2.71113	2.82281	2.58367	3.31238	2.23392	4.27133	3.05954
			0.80914	1.93721	4.16672	2.66545	2.81291	2.56998	3.37614	2.58993	4.2391	3.16136
			0.80626	2.68876	4.1803	2.69529	2.87263	2.55844	3.38908	2.7553	4.58909	3.16035
			0.80338	2.55808	4.23673	2.6719	2.88835	2.59889	3.39363	3.23994	4.3364	3.09555
			0.8005	2.78984	4.11938	2.63331	2.88139	2.59009	3.43764	2.74319	4.43809	3.14106
			0.79762	2.77838	4.10023	2.70024	2.79466	2.50987	3.49698	2.81982	4.61185	3.23778
			0.79474	2.87719	4.05773	2.66071	2.846	2.45675	3.50589	2.72934	4.48289	3.23524
			0.79187	2.6359	4.08106	2.64728	2.92326	2.44994	3.39663	3.26648	4.00639	3.17264
			0.78899	2.61022	4.19852	2.63564	2.8819	2.31636	3.41507	2.80325	4.22961	3.3219
			0.78611	2.16978	4.11919	2.73449	2.84365	2.40787	3.45176	2.95224	4.62245	3.43754
			0.78323	2.70815	4.11909	2.91043	2.84203	2.42492	3.4719	2.96732	3.98757	3.3758
			0.78035	2.52625	4.14966	2.9203	2.97566	2.4693	3.54518	2.94787	4.39585	3.35584
			0.77747	2.97551	4.06321	2.81762	2.95196	2.45763	3.57235	3.09387	4.96516	3.3599
			0.77459	2.48923	4.02308	2.8033	2.91856	2.47866	3.61847	3.11308	4.73419	3.37076
			0.77172	2.43147	4.12123	2.84756	2.88652	2.51042	3.662	3.16242	4.88422	3.42056
			0.76884	2.19563	4.08202	2.79215	2.84119	2.41503	3.68904	3.21131	4.21526	3.45831
			0.76596	2.72611	4.15011	2.71542	2.85928	2.37742	3.64585	3.27853	3.59579	3.54288
			0.76308	2.49706	4.00994	2.75106	2.74684	2.43592	3.56129	3.21232	4.32655	3.61656
			0.7602	2.72558	4.05653	2.88814	2.8316	2.38522	3.61888	3.22297	4.0794	3.54941
			0.75732	2.81378	4.08453	2.89354	2.9347	2.41222	3.65441	3.24115	3.74954	3.48024
			0.75444	2.78212	4.10505	2.8055	2.95811	2.42797	3.65625	3.29704	3.80535	3.48613
			0.75157	3.00028	4.0056	2.75987	2.94258	2.48185	3.62949	3.21245	4.02535	3.54637
			0.74869	2.70555	3.99427	2.76172	2.90376	2.44183	3.74979	3.16774	4.01334	3.67135
			0.74581	2.86393	4.00327	2.81805	3.0261	2.46599	3.87528	3.18621	3.98773	3.59715
			0.74293	2.92697	4.03955	2.78947	2.92512	2.37785	3.85404	3.16971	4.14379	3.58209
			0.74005	2.2155	4.04967	2.76829	2.92196	2.32715	3.65789	3.30712	4.11581	3.6848
			0.73717	2.47612	4.08665	2.84599	2.8762	2.22012	3.6293	3.22373	4.38341	3.57153
			0.73429	2.90536	4.03356	2.89549	3.02016	2.07335	3.6851	3.14647	4.25553	3.61967
			0.73141	2.89585	4.04886	2.89726	3.00019	2.07408	3.64495	3.12837	4.07019	3.88037
			0.72854	2.8473	4.03893	2.87638	2.99064	2.14087	3.53872	3.16895	4.33039	3.63748
			0.72566	2.95403	3.9796	2.71965	3.00738	2.17332	3.50829	3.13681	4.15651	3.86135
			0.72278	3.00181	4.05926	2.76496	3.00694	2.10732	3.54306	3.08723	3.78121	4.11999
			0.7199	3.03758	3.94136	2.80931	3.07407	2.16827	3.62811	3.1141	3.97312	4.30074
			0.71702	3.20663	3.95475	2.73913	3.07292	2.112	3.53661	3.068	3.81419	4.14192
			0.71414	3.09288	3.88955	2.72452	3.02353	2.08808	3.44702	3.09207	4.05386	3.9691
			0.71126	3.0706	3.9868	2.76304	3.06706	2.07617	3.28128	3.08014	4.14008	3.74212
			0.70839	2.65455	4.01013	2.85921	3.02128	2.05485	3.43313	3.06826	4.37095	3.64954
			0.70551	2.26341	3.98998	2.88202	2.96469	2.05429	3.31956	3.12822	5.11732	3.56606
			0.70263	2.75563	4.05289	2.80057	2.89686	2.13936	3.26016	3.1002	5.17743	3.49018
			0.69975	2.91088	3.96515	2.64585	2.90578	2.08595	3.25288	3.07584	4.49313	3.54408
			0.69687	2.78239	3.91905	2.62449	2.95439	2.11391	3.17521	3.01945	4.04182	3.58475
			0.69399	2.99998	3.93356	2.69317	2.87335	2.07661	3.20359	3.03554	4.32854	3.57059
			0.69111	2.87625	3.94513	2.68275	2.58641	2.0516	3.1876	2.99651	4.57313	3.47397
			0.68824	2.98245	3.94352	2.6619	2.65952	2.0568	3.11297	3.03448	4.32873	3.40413
			0.68536	2.90789	3.9338	2.69634	2.90199	2.02125	3.07822	2.93179	3.80705	3.41857
			0.68248	2.78575	3.99217	2.85487	2.88957	2.04328	2.97017	3.00357	3.752	3.39424
			0.6796	2.81254	3.96399	2.92668	2.84024	2.10133	2.90721	3.01051	4.40245	3.26506
			0.67672	2.85797	4.02553	2.722	2.83715	2.08016	2.85207	3.02503	4.3351	3.1893
			0.67384	3.05066	3.94151	2.63243	2.81175	2.07396	2.77036	2.95801	4.16848	3.2161
			0.67096	3.00983	3.92532	2.6722	2.77794	2.1694	2.7194	2.87562	5.15285	3.20978
			0.66809	2.9208	3.87766	2.76808	2.72336	2.10476	2.68703	2.662	4.44688	3.15061
			0.66521	2.7091	3.91298	2.70664	2.62018	2.05978	2.6408	2.73565	4.15514	3.05694
			0.66233	2.68436	3.89718	2.58467	2.68749	2.0242	2.59247	2.69044	3.92781	3.07094
			0.65945	2.93512	3.87169	2.51178	2.66528	2.04397	2.53434	2.70821	3.92545	3.04284
			0.65657	2.76356	3.91447	2.68594	2.65677	2.02396	2.48475	2.70815	3.74946	2.93511
			0.65369	2.51279	3.93332	2.75591	2.62419	2.04507	2.44947	2.81758	4.14018	2.88455
			0.65081	2.70265	3.94534	2.62462	2.62996	2.06197	2.4628	2.69289	4.25206	2.90032
			0.64793	2.77724	3.83801	2.54653	2.63267	2.00564	2.47387	2.63538	3.44851	2.84413
			0.64506	2.66382	3.89738	2.55928	2.63047	2.02446	2.46034	2.61089	3.68696	2.80864
			0.64218	2.35226	3.89759	2.68156	2.5948	1.95496	2.36842	2.51036	4.10672	2.67252
			0.6393	2.34114	3.85178	2.61514	2.58742	1.93113	2.34347	2.52874	4.2219	2.69945
			0.63642	2.57885	3.71662	2.58363	2.45818	1.93628	2.30791	2.47103	4.21262	2.73088
			0.63354	2.62581	3.81637	2.5483	2.29163	1.82547	2.32348	2.44998	4.34888	2.63917
			0.63066	2.43596	3.84065	2.5388	2.45672	1.80094	2.28949	2.50304	4.9161	2.67084
			0.62778	2.38181	3.82583	2.5906	2.43202	1.90632	2.24832	2.49193	4.78051	2.8008
			0.62491	2.5459	3.84617	2.51833	2.43569	1.9105	2.15989	2.44313	4.79779	2.70669
			0.62203	2.392	3.83714	2.40107	2.47657	1.88525	2.12682	2.44432	4.91074	2.55326
			0.61915	2.05925	3.80691	2.33987	2.49336	1.82639	2.13058	2.42802	4.98329	2.44052
			0.61627	2.23757	3.70857	2.3965	2.42093	1.8047	2.13748	2.36441	4.75407	2.4572
			0.61339	2.39072	3.5576	2.40622	2.35595	1.83697	2.10835	2.26439	5.25255	2.46338
			0.61051	2.3455	3.69088	2.30744	2.35035	1.75239	2.13514	2.24614	4.72296	2.4585
			0.60764	2.16351	3.75591	2.26092	2.3364	1.7517	2.07236	2.23331	4.30311	2.34839
			0.60476	2.12649	3.71338	2.29387	2.29536	1.78065	2.06543	2.31524	5.07483	2.38088
			0.60188	2.16158	3.63031	2.37608	2.23261	1.7223	2.00819	2.35218	4.70533	2.49098
			0.599	2.16604	3.61605	2.34478	2.18666	1.7649	2.00672	2.21884	4.82766	2.49623
			0.59612	2.13962	3.62085	2.17914	2.21797	1.69347	1.99856	2.1244	5.15216	2.43922
			0.59324	2.06676	3.67051	2.10089	2.23622	1.71684	1.93331	2.2231	5.00042	2.41157
			0.59036	2.04017	3.64342	2.23085	2.21068	1.74249	1.97439	2.15849	4.76299	2.45126
			0.58748	2.14851	3.59767	2.25868	2.17147	1.66019	2.03045	1.97602	4.84563	2.43785
			0.58461	2.10387	3.55128	2.15113	2.09206	1.67627	2.04291	1.98947	5.08415	2.36617
			0.58173	1.99103	3.6244	2.13425	2.02501	1.64578	1.98675	2.04795	5.45208	2.37549
			0.57885	2.01422	3.64426	2.14374	2.14559	1.64031	1.91909	2.19914	5.28493	2.43384
			0.57597	1.84458	3.63299	2.16909	2.09687	1.66819	1.90471	2.13546	5.40957	2.41599
			0.57309	1.90502	3.64748	2.10811	2.02151	1.59379	1.98753	1.99714	5.25646	2.39719
			0.57021	1.89087	3.62065	2.03205	2.04657	1.64759	1.92686	2.06417	5.17282	2.37427
			0.56733	1.87585	3.64707	2.07696	2.07311	1.66896	1.86537	2.10532	5.19156	2.40333
			0.56446	1.95832	3.55829	2.09474	2.04115	1.61388	1.9355	2.08162	5.51195	2.3263
			0.56158	1.91859	3.58108	2.07301	2.01485	1.56718	1.92219	2.04877	5.64151	2.30853
			0.5587	1.91717	3.55496	2.12302	1.98756	1.56478	1.98473	2.07924	5.42331	2.34643
			0.55582	1.92479	3.60709	2.14251	2.02901	1.50796	1.85862	2.12723	5.38346	2.37395
			0.55294	1.86777	3.58513	2.08943	2.04169	1.51038	1.88589	2.05125	5.26777	2.38006
			0.55006	1.91557	3.62512	2.00095	1.97073	1.5374	1.85442	2.02721	5.50184	2.37766
			0.54718	1.87702	3.59382	2.00314	1.93237	1.52101	1.88618	1.96967	5.70004	2.38881
			0.5443	1.9578	3.54122	2.00199	1.97813	1.56424	1.80226	2.12914	5.5815	2.34408
			0.54143	1.88819	3.54239	1.9605	2.02064	1.54944	1.84474	2.11964	5.33542	2.26524
			0.53855	1.81417	3.549	1.89311	2.02441	1.57166	1.9012	2.03973	5.39668	2.28346
			0.53567	1.85014	3.55249	1.91973	1.96789	1.60584	1.94126	2.088	5.3025	2.336
			0.53279	1.84753	3.50234	1.99354	1.99738	1.56965	1.9571	2.1658	5.40007	2.31447
			0.52991	1.8214	3.44062	2.01046	2.06511	1.53076	1.90953	2.1831	5.55514	2.29764
			0.52703	1.80449	3.38714	1.93284	2.05161	1.5247	1.86452	2.18677	5.48694	2.33775
			0.52415	1.9105	3.372	1.9246	1.98162	1.53421	1.9282	2.15904	5.27969	2.40685
			0.52128	1.90178	3.38333	1.9702	1.95644	1.49478	2.0132	2.1732	5.44793	2.38494
			0.5184	1.88651	3.3755	1.98511	2.01642	1.49544	2.0621	2.13897	5.50627	2.30592
			0.51552	1.82908	3.37495	1.86834	2.06805	1.50796	2.00764	2.0896	5.4325	2.30163
			0.51264	1.83459	3.42326	1.89413	2.00715	1.53951	2.03246	2.22343	5.43521	2.32973
			0.50976	1.80926	3.44404	1.92548	1.96963	1.51015	2.10795	2.2165	5.5659	2.30095
			0.50688	1.80245	3.31022	1.86758	1.98694	1.49121	2.11411	2.1683	5.56833	2.23896
			0.50401	1.80156	3.25863	1.84093	2.09067	1.49041	2.11717	2.21368	5.42609	2.30133
			0.50113	1.83023	3.26724	1.84913	2.05155	1.45659	2.11412	2.28216	5.21511	2.32912
			0.49825	1.87188	3.25537	1.85135	1.97021	1.50014	2.13978	2.4118	4.99917	2.33726
			0.49537	1.8941	3.27351	1.87223	2.01666	1.47787	2.23943	2.28346	5.2354	2.31391
			0.49249	1.78798	3.25672	1.83503	2.10357	1.48221	2.26472	2.25641	5.09945	2.31129
			0.48961	1.78526	3.205	1.85804	2.08798	1.46702	2.27221	2.24347	5.06207	2.32409
			0.48673	1.7716	3.22556	1.82678	2.06809	1.50326	2.36491	2.36933	5.03483	2.28176
			0.48386	1.84905	3.12696	1.86519	2.03455	1.4227	2.49417	2.29717	5.01232	2.21643
			0.48098	1.87431	3.03525	1.84015	2.10197	1.40227	2.45709	2.11983	4.98259	2.25175
			0.4781	1.81346	3.00275	1.8066	2.16683	1.43691	2.40906	2.01464	4.82443	2.26881
			0.47522	1.80925	3.048	1.79365	2.18083	1.42001	2.44743	2.28356	4.69516	2.29432
			0.47234	1.81793	3.0566	1.83858	2.10425	1.46294	2.54256	2.46991	4.56155	2.30423
			0.46946	1.86234	2.9543	1.77762	2.12672	1.45617	2.61461	2.41254	4.51859	2.25284
			0.46658	1.7611	2.97673	1.73673	2.30214	1.44404	2.71314	2.30507	4.42172	2.27342
			0.4637	1.79829	2.95552	1.79393	2.28201	1.48466	2.78275	2.38051	4.26783	2.2559
			0.46083	1.85681	2.90882	1.77861	2.2518	1.46349	2.92444	2.45694	4.22525	2.19086
			0.45795	1.81615	2.90976	1.76481	2.26478	1.42154	2.91713	2.44845	4.09921	2.14958
			0.45507	1.89732	2.89188	1.73649	2.22193	1.43668	2.85075	2.3884	4.19125	2.16912
			0.45219	1.81605	2.84481	1.74439	2.23904	1.43181	2.92918	2.43466	4.14985	2.24228
			0.44931	1.80574	2.84054	1.77542	2.29115	1.4258	2.999	2.4829	3.91539	2.24926
			0.44643	1.83628	2.80488	1.7704	2.27986	1.41779	3.14194	2.47491	3.7584	2.21386
			0.44356	1.81759	2.76765	1.71244	2.23913	1.45862	3.30468	2.40025	3.48887	2.20195
			0.44068	1.81268	2.82454	1.74744	2.24989	1.44859	3.46537	2.39222	3.44439	2.15809
			0.4378	1.87555	2.85502	1.7387	2.30956	1.45725	3.52923	2.41509	3.47577	2.15155
			0.43492	1.91716	2.84745	1.75923	2.35806	1.41313	3.49705	2.51131	3.44593	2.13071
			0.43204	1.87908	2.75374	1.70946	2.41601	1.45072	3.57513	2.53885	3.46093	2.11792
			0.42916	1.94939	2.77742	1.7236	2.43026	1.45116	3.63002	2.50462	3.3079	2.09322
			0.42628	1.84718	2.70636	1.76057	2.37609	1.4351	3.65961	2.4994	3.24226	2.13952
			0.4234	1.8809	2.66774	1.82609	2.383	1.42805	3.6278	2.55555	3.1637	2.15109
			0.42053	1.8555	2.59369	1.76241	2.43815	1.46084	3.76104	2.51416	3.06452	2.1459
			0.41765	1.87175	2.56421	1.74479	2.38943	1.47341	4.0407	2.49716	2.97463	2.12066
			0.41477	1.90982	2.62882	1.81427	2.40144	1.50269	4.00024	2.48282	2.94946	2.14784
			0.41189	1.82535	2.59005	1.78413	2.44355	1.48394	3.92529	2.47956	2.92045	2.13221
			0.40901	1.8184	2.58892	1.77518	2.48349	1.45411	4.08277	2.56356	2.87179	2.1068
			0.40613	1.78687	2.53947	1.81631	2.472	1.47453	4.34296	2.60074	2.79012	2.08589
			0.40325	1.80804	2.525	1.75261	2.48194	1.51049	4.37272	2.5531	2.78715	2.04542
			0.40037	1.81969	2.51852	1.74201	2.45685	1.52126	4.30218	2.51284	2.73338	2.02858
			0.3975	1.80637	2.4628	1.70292	2.57435	1.50538	4.33877	2.58485	2.68004	2.06773
			0.39462	1.78135	2.48046	1.79368	2.53952	1.53967	4.52898	2.58637	2.67027	2.09312
			0.39174	1.74595	2.42213	1.8367	2.47767	1.53037	4.55849	2.49191	2.66479	2.07351
			0.38886	1.76265	2.36284	1.8407	2.46462	1.56703	4.39862	2.50182	2.55468	2.02949
			0.38598	1.72845	2.40478	1.77465	2.48604	1.54148	4.42438	2.51579	2.53	2.00836
			0.3831	1.67731	2.35803	1.78636	2.51058	1.57848	4.62227	2.53362	2.44725	2.00719
			0.38023	1.64593	2.33753	1.84568	2.4783	1.59195	4.66739	2.54417	2.4656	1.96169
			0.37735	1.67249	2.29505	1.81308	2.43731	1.58063	4.5414	2.45611	2.36155	1.90717
			0.37447	1.67113	2.28702	1.77789	2.44954	1.55398	4.51759	2.26989	2.38606	1.9034
			0.37159	1.64779	2.2868	1.80394	2.47267	1.59167	4.70233	2.48683	2.39921	1.95428
			0.36871	1.6487	2.2973	1.8672	2.48683	1.6583	4.77076	2.43303	2.3606	1.91151
			0.36583	1.65055	2.27398	1.86367	2.42467	1.63517	4.69575	2.5008	2.3404	1.89399
			0.36295	1.59702	2.23189	1.83679	2.401	1.61944	4.72219	3.58051	2.35073	1.8879
			0.36007	1.61236	2.2586	1.82084	2.39607	1.62606	4.68769	3.67086	2.29079	1.91434
			0.3572	1.56466	2.23475	1.83743	2.37278	1.65191	4.65954	2.93577	2.32746	1.87529
			0.35432	1.58784	2.16743	1.86878	2.3185	1.65656	4.63179	2.62732	2.302	1.81877
			0.35144	1.62673	2.12115	1.85449	2.24653	1.63495	4.60829	2.78414	2.26758	1.73614
			0.34856	1.65239	2.13905	1.8136	2.31483	1.67074	4.60772	2.6378	2.22725	1.75928
			0.34568	1.61272	2.14623	1.82973	2.3647	1.69323	4.52078	2.60478	2.18577	1.74322
			0.3428	1.56942	2.13317	1.84962	2.28221	1.70637	4.51778	2.74271	2.25592	1.70834
			0.33993	1.58956	2.09925	1.89495	2.1913	1.69224	4.49195	2.38713	2.23678	1.68521
			0.33705	1.58792	2.07482	1.85295	2.10374	1.6845	4.35037	2.65477	2.25059	1.70078
			0.33417	1.61015	2.07174	1.80908	2.07347	1.71019	4.33859	2.84628	2.19831	1.66867
			0.33129	1.52276	2.03538	1.83488	2.17081	1.70733	4.28263	2.50505	2.13096	1.63381
			0.32841	1.58583	1.98244	1.90211	2.14364	1.69398	4.24075	2.88888	2.18272	1.60173
			0.32553	1.57886	1.96592	1.88387	2.09544	1.7103	4.14325	2.65531	2.16682	1.59326
			0.32265	1.54393	1.94147	1.82661	2.06048	1.69977	4.05985	2.30739	2.1557	1.5869
			0.31977	1.47787	1.89312	1.81937	2.02058	1.73106	3.9692	2.39312	2.13274	1.57496
			0.3169	1.49555	1.88602	1.83332	1.96358	1.74098	3.90002	2.32986	2.15457	1.53177
			0.31402	1.51071	1.91967	1.81222	1.94992	1.73634	3.8311	2.49216	2.1364	1.54748
			0.31114	1.51297	1.85986	1.80965	1.92519	1.73415	3.71843	2.30141	2.15008	1.53271
			0.30826	1.49801	1.84758	1.8363	1.91177	1.71902	3.64876	2.24847	2.10224	1.52342
			0.30538	1.49069	1.8305	1.80815	1.83844	1.6908	3.53085	2.05629	2.09892	1.48025
			0.3025	1.46841	1.86808	1.77179	1.82122	1.68956	3.36867	1.89477	2.11796	1.46441
			0.29962	1.46421	1.8303	1.71807	1.79963	1.68706	3.26023	1.75044	2.04094	1.46331
			0.29675	1.45694	1.84952	1.72042	1.79104	1.6751	3.15623	1.68512	2.07761	1.47729
			0.29387	1.43267	1.83332	1.79339	1.74742	1.64662	3.0568	1.62857	2.07199	1.42555
			0.29099	1.42057	1.82313	1.74737	1.74649	1.64362	2.94515	1.67859	2.04925	1.40779
			0.28811	1.44724	1.78536	1.72278	1.72356	1.67798	2.86166	1.64427	2.04336	1.41372
			0.28523	1.42991	1.78472	1.68868	1.67249	1.65012	2.77369	1.63786	2.05138	1.4163
			0.28235	1.42407	1.74185	1.69202	1.56504	1.58368	2.69888	1.62539	2.0322	1.38754
			0.27947	1.41135	1.72187	1.73282	1.52237	1.57451	2.6011	1.5791	2.07834	1.36992
			0.2766	1.39098	1.69938	1.66947	1.5763	1.5616	2.48281	1.54511	2.01255	1.36399
			0.27372	1.39219	1.69766	1.62565	1.59329	1.546	2.41198	1.55364	2.03209	1.36978
			0.27084	1.39734	1.6725	1.61755	1.50607	1.50507	2.33237	1.54486	1.98245	1.34998
			0.26796	1.37869	1.66297	1.64414	1.47175	1.48921	2.22717	1.52398	1.9868	1.32394
			0.26508	1.36904	1.66841	1.60158	1.46434	1.51727	2.15336	1.63137	1.91423	1.33354
			0.2622	1.33799	1.65123	1.58187	1.49709	1.50161	2.08644	1.66977	1.90992	1.35629
			0.25932	1.36074	1.58745	1.58398	1.40975	1.47741	2.0264	1.663	1.92563	1.34179
			0.25645	1.35474	1.62327	1.59108	1.39698	1.42624	1.94939	1.6428	1.94495	1.33174
			0.25357	1.37533	1.60741	1.54738	1.38611	1.41318	1.88621	1.58898	1.91472	1.31435
			0.25069	1.33265	1.59936	1.53162	1.37542	1.40175	1.84529	1.60425	1.9907	1.31419
			0.24781	1.29908	1.59923	1.50201	1.35109	1.36539	1.78905	1.54658	1.99504	1.32789
			0.24493	1.31687	1.55661	1.50782	1.3724	1.35861	1.74216	1.55086	1.91228	1.3069
			0.24205	1.32212	1.58607	1.47683	1.37851	1.34617	1.72228	1.5333	1.91216	1.2946
			0.23917	1.33431	1.53661	1.46879	1.35007	1.3164	1.66091	1.5251	1.86424	1.30171
			0.23629	1.29922	1.52094	1.44648	1.35193	1.30778	1.61672	1.50729	1.89716	1.31216
			0.23342	1.28419	1.51769	1.46575	1.32734	1.28692	1.5777	1.51618	1.91032	1.30581
			0.23054	1.32488	1.53845	1.41723	1.35314	1.26655	1.56782	1.48861	1.79344	1.30097
			0.22766	1.35862	1.52512	1.40738	1.33218	1.23634	1.53091	1.47008	1.84107	1.29052
			0.22478	1.314	1.50856	1.39737	1.29631	1.24023	1.49018	1.4792	1.85989	1.30338
			0.2219	1.29405	1.50604	1.39729	1.27573	1.24588	1.44765	1.45821	1.85068	1.27809
			0.21902	1.34854	1.51271	1.36634	1.28892	1.21946	1.43277	1.43106	1.8112	1.29863
			0.21615	1.34624	1.50229	1.3324	1.29294	1.19277	1.43194	1.39835	1.76275	1.3135
			0.21327	1.31344	1.49729	1.34348	1.2749	1.18825	1.39274	1.38013	1.73889	1.29861
			0.21039	1.30906	1.50476	1.36595	1.26209	1.15691	1.37006	1.37142	1.74058	1.28189
			0.20751	1.2838	1.49753	1.32703	1.26282	1.15195	1.35814	1.35819	1.73263	1.30453
			0.20463	1.35942	1.49573	1.29644	1.26715	1.13224	1.34641	1.33163	1.72719	1.30667
			0.20175	1.32538	1.47552	1.32808	1.26933	1.12563	1.32254	1.34568	1.72899	1.29363
			0.19887	1.38367	1.49437	1.30681	1.23468	1.11892	1.29454	1.30515	1.72901	1.29019
			0.196	1.3246	1.46357	1.2645	1.24463	1.10942	1.28116	1.31596	1.69147	1.29724
			0.19312	1.28299	1.43539	1.23941	1.23924	1.08335	1.29045	1.31745	1.66958	1.28413
			0.19024	1.28945	1.43808	1.24147	1.27312	1.09132	1.27101	1.29725	1.65386	1.2902
			0.18736	1.37612	1.43263	1.26251	1.24456	1.09921	1.24968	1.29745	1.66524	1.29585
			0.18448	1.3534	1.46937	1.2495	1.21555	1.09262	1.23074	1.30483	1.66764	1.3009
			0.1816	1.34575	1.4324	1.20676	1.20695	1.06516	1.26131	1.27035	1.63384	1.31252
			0.17872	1.32797	1.3929	1.18171	1.22968	1.06129	1.24677	1.26189	1.60289	1.28856
			0.17585	1.33527	1.4018	1.21954	1.22466	1.05265	1.24203	1.24703	1.61322	1.2884
			0.17297	1.36995	1.3888	1.23462	1.22197	1.05321	1.21595	1.24031	1.61584	1.30786
			0.17009	1.36494	1.38053	1.17288	1.19424	1.03804	1.22681	1.22255	1.57246	1.29685
			0.16721	1.33393	1.35405	1.13972	1.21031	1.02793	1.21006	1.21765	1.57224	1.29028
			0.16433	1.36778	1.31775	1.16206	1.20664	1.02428	1.19581	1.22351	1.56556	1.28243
			0.16145	1.36784	1.33713	1.17267	1.2199	1.03128	1.17505	1.22282	1.58199	1.30372
			0.15857	1.34861	1.30814	1.1485	1.18759	1.02986	1.19296	1.22404	1.56369	1.3042
			0.1557	1.29515	1.32365	1.12948	1.17875	1.02351	1.19205	1.21253	1.53496	1.31388
			0.15282	1.33493	1.30499	1.11486	1.17385	1.02022	1.18143	1.18369	1.51393	1.30789
			0.14994	1.33483	1.31107	1.14974	1.18789	1.01669	1.17782	1.1904	1.54646	1.27873
			0.14706	1.33927	1.29727	1.15077	1.18453	1.0146	1.17016	1.17461	1.52513	1.27954
			0.14418	1.30857	1.27527	1.11957	1.16817	1.00649	1.15786	1.18773	1.50014	1.26137
			0.1413	1.30964	1.26259	1.09978	1.1655	1.01663	1.15792	1.19643	1.49333	1.26278
			0.13842	1.31136	1.25755	1.09584	1.15666	1.00022	1.14767	1.20394	1.48842	1.27616
			0.13554	1.28622	1.25535	1.10737	1.14524	0.99823	1.14901	1.19282	1.48851	1.30469
			0.13267	1.27334	1.23248	1.09483	1.12816	1.00182	1.14632	1.20249	1.49384	1.27571
			0.12979	1.30564	1.22067	1.09265	1.12513	0.99162	1.15795	1.17835	1.49115	1.26833
			0.12691	1.29093	1.22311	1.10412	1.12837	0.99483	1.14545	1.17471	1.46906	1.26285
			0.12403	1.2619	1.21252	1.10235	1.13041	0.98355	1.14313	1.18501	1.5037	1.28144
			0.12115	1.22926	1.18436	1.07729	1.13092	0.98001	1.13026	1.17911	1.5027	1.2625
			0.11827	1.23742	1.20924	1.08201	1.11872	0.96848	1.11625	1.18991	1.48001	1.219
			0.11539	1.18872	1.18841	1.08948	1.08408	0.97769	1.10612	1.18079	1.46472	1.21901
			0.11252	1.16362	1.17587	1.04741	1.08616	0.97661	1.10006	1.18838	1.44301	1.25217
			0.10964	1.15945	1.17915	1.05206	1.08033	0.97933	1.11081	1.18273	1.4488	1.24903
			0.10676	1.13394	1.19363	1.0446	1.07358	0.98919	1.12942	1.21133	1.48022	1.22267
			0.10388	1.11846	1.17391	1.0777	1.0611	0.97097	1.11407	1.1975	1.4684	1.21899
			0.101	1.12145	1.16024	1.06712	1.06136	0.9734	1.11397	1.16837	1.4542	1.23413
			0.09812	1.11956	1.15435	1.07523	1.08121	0.9685	1.11857	1.15501	1.47068	1.19815
			0.09524	1.11806	1.1701	1.04286	1.06478	0.96502	1.10069	1.17827	1.46103	1.16112
			0.09237	1.09365	1.16188	1.04221	1.05529	0.97398	1.09508	1.16976	1.43727	1.14526
			0.08949	1.07704	1.17352	1.02455	1.04563	0.96933	1.08677	1.17805	1.42457	1.17566
			0.08661	1.06818	1.15881	1.04846	1.04222	0.94583	1.09366	1.16333	1.43162	1.16788
			0.08373	1.06256	1.17358	1.0192	1.05201	0.96799	1.09143	1.17699	1.43566	1.15634
			0.08085	1.04691	1.15556	1.03381	1.03214	0.95613	1.09146	1.17798	1.42862	1.11155
			0.07797	1.03011	1.15012	1.03593	1.03142	0.95392	1.09667	1.19252	1.43343	1.14915
			0.07509	1.04871	1.1535	1.02253	1.02406	0.95701	1.08451	1.1727	1.44861	1.14879
			0.07222	1.03335	1.17461	1.02035	1.03571	0.96199	1.07509	1.18163	1.47461	1.13651
			0.06934	1.00706	1.17773	1.02878	1.00528	0.94795	1.09626	1.20013	1.47321	1.10432
			0.06646	1.0045	1.18697	1.0196	1.00671	0.94853	1.09505	1.21633	1.45969	1.09301
			0.06358	1.00056	1.15376	1.0048	0.98892	0.93566	1.09914	1.2105	1.45166	1.07577
			0.0607	0.98483	1.16374	0.99146	0.9896	0.95384	1.1072	1.2362	1.46273	1.06649
			0.05782	0.99351	1.14054	1.00617	0.99336	0.94967	1.08661	1.22704	1.483	1.08064
			0.05494	0.97672	1.14953	0.99815	0.98101	0.93538	1.07528	1.22158	1.47424	1.06504
			0.05207	0.97205	1.13956	0.99772	0.95827	0.91894	1.08749	1.19764	1.4546	1.05645
			0.04919	0.95517	1.13084	0.98051	0.95745	0.9236	1.08491	1.20107	1.46152	1.07055
			0.04631	0.96597	1.12648	0.97936	0.9491	0.92165	1.06587	1.18996	1.45296	1.03211
			0.04343	0.9482	1.12232	0.97151	0.95507	0.91995	1.05783	1.19594	1.46676	1.01742
			0.04055	0.94493	1.09338	0.97345	0.96127	0.91922	1.05649	1.18723	1.42727	1.00848
			0.03767	0.95208	1.0988	0.95848	0.95176	0.92829	1.05583	1.18835	1.41774	1.00432
			0.03479	0.9456	1.10288	0.96913	0.93076	0.92065	1.05424	1.18346	1.40626	0.9941
			0.03191	0.94118	1.10118	0.97826	0.9309	0.92345	1.02407	1.1714	1.41887	1.00088
			0.02904	0.93506	1.13393	0.9601	0.92843	0.92734	1.02499	1.16671	1.41705	0.98082
			0.02616	0.92701	1.13362	0.95631	0.92524	0.9083	1.01807	1.18865	1.4101	0.99145
			0.02328	0.92778	1.06674	0.9634	0.92498	0.92964	1.00331	1.18874	1.39292	0.9811
			0.0204	0.92147	1.07238	0.94548	0.90385	0.91109	1.00641	1.1944	1.4369	0.97846
			0.01752	0.92219	1.08697	0.93829	0.91648	0.90671	1.00945	1.20595	1.45167	0.98272
			0.01464	0.92817	1.06298	0.94709	0.91579	0.92451	1.01577	1.21389	1.46666	0.95888
			0.01176	0.90978	1.07886	0.93741	0.92076	0.9246	0.99821	1.21078	1.44338	0.95454
			0.00889	0.91596	1.07442	0.96096	0.90929	0.91794	0.98887	1.19255	1.43705	0.94899
			0.00601	0.91623	1.08121	0.95111	0.91692	0.91984	0.99065	1.20139	1.46399	0.9599
			0.00313	0.92032	1.07991	0.95287	0.92286	0.91878	0.99176	1.20406	1.46436	0.95313
			0.00025034	0.9211	1.0883	0.94515	0.92531	0.91551	0.98678	1.18745	1.4477	0.94701
			-0.00263	0.91135	1.08794	0.92626	0.91235	0.91549	0.98231	1.19289	1.44164	0.96586
			-0.00551	0.92148	1.10492	0.94024	0.93281	0.93003	1.00644	1.19017	1.42975	0.95665
			-0.00839	0.92315	1.09841	0.94634	0.91061	0.92652	0.99698	1.18141	1.43939	0.93124
			-0.01126	0.92522	1.1298	0.94115	0.92521	0.92399	0.9949	1.17973	1.42168	0.96269
			-0.01414	0.94119	1.12397	0.95422	0.92127	0.91512	0.99362	1.17352	1.36471	0.95934
			-0.01702	0.93295	1.12303	0.95081	0.9222	0.92676	1.00394	1.14487	1.36538	0.96791
			-0.0199	0.9235	1.12144	0.95137	0.92153	0.93824	0.99795	1.15152	1.36421	0.97087
			-0.02278	0.9287	1.13528	0.9628	0.93264	0.94459	1.00326	1.14973	1.33242	0.97504
			-0.02566	0.94796	1.12177	0.97162	0.93207	0.9554	1.01999	1.11657	1.29969	0.97567
			-0.02854	0.93657	1.11013	0.95848	0.94164	0.9783	0.9991	1.11913	1.29785	0.98936
			-0.03141	0.94266	1.10131	0.96199	0.93846	0.97077	0.99961	1.10265	1.29988	0.97625
			-0.03429	0.94182	1.09917	0.96113	0.95795	0.96271	0.99409	1.10753	1.3058	0.98145
			-0.03717	0.96388	1.10921	0.96852	0.9635	0.98773	1.0165	1.10501	1.2843	0.99208
			-0.04005	0.95074	1.14102	0.96203	0.97411	0.98429	1.01454	1.11378	1.25987	1.00454
			-0.04293	0.95325	1.13524	0.97696	0.95675	0.98502	1.02194	1.09986	1.24549	1.00714
			-0.04581	0.95212	1.11842	0.97967	0.96658	1.00969	1.01592	1.09971	1.25624	1.01082
			-0.04869	0.98013	1.11171	1.01667	0.96615	0.99545	1.03511	1.0934	1.24766	1.01262
			-0.05156	0.97673	1.11705	1.00014	0.98885	1.00975	1.04085	1.09606	1.24704	1.04317
			-0.05444	0.98423	1.11415	1.0104	0.99766	1.00295	1.03795	1.07525	1.21684	1.05135
			-0.05732	0.98638	1.13408	1.01589	1.01168	1.01574	1.04566	1.06798	1.2534	1.05322
			-0.0602	0.98002	1.12917	1.02151	1.00766	1.02688	1.04626	1.07832	1.26249	1.0633
			-0.06308	1.00372	1.13785	1.02052	1.0065	1.02148	1.04411	1.09729	1.27439	1.07196
			-0.06596	0.99771	1.12545	1.0336	1.02738	1.02115	1.05333	1.10151	1.24527	1.08107
			-0.06884	0.99959	1.13113	1.03211	1.02994	1.04089	1.06599	1.09469	1.25423	1.09847
			-0.07171	1.02734	1.127	1.05567	1.03149	1.04591	1.08907	1.10849	1.25921	1.08308
			-0.07459	1.02521	1.13823	1.06288	1.05383	1.04825	1.08944	1.1043	1.28718	1.10484
			-0.07747	1.03571	1.1338	1.04923	1.0565	1.05592	1.08705	1.09764	1.27274	1.11937
			-0.08035	1.03206	1.15457	1.06565	1.04615	1.04981	1.0814	1.1036	1.27386	1.11615
			-0.08323	1.03163	1.14875	1.09875	1.05949	1.05432	1.11065	1.11222	1.30894	1.12205
			-0.08611	1.06393	1.17102	1.09537	1.06485	1.0649	1.13169	1.12193	1.31808	1.1236
			-0.08899	1.06914	1.18656	1.07142	1.08465	1.08684	1.16937	1.11842	1.30663	1.15806
			-0.09186	1.07343	1.1981	1.0779	1.07912	1.08561	1.16207	1.137	1.32424	1.17668
			-0.09474	1.08681	1.20555	1.12099	1.09725	1.08551	1.17485	1.1414	1.34074	1.18718
			-0.09762	1.07408	1.18586	1.14913	1.1126	1.07514	1.1857	1.13555	1.36218	1.18024
			-0.1005	1.10798	1.20237	1.13046	1.12625	1.07361	1.19285	1.14119	1.35264	1.1938
			-0.10338	1.10852	1.22712	1.12892	1.10865	1.07362	1.20059	1.15907	1.36424	1.21092
			-0.10626	1.11262	1.22534	1.15654	1.13892	1.08993	1.21728	1.17607	1.39189	1.22495
			-0.10914	1.11781	1.23328	1.20765	1.139	1.08635	1.21296	1.17581	1.41613	1.23858
			-0.11202	1.1277	1.24101	1.19075	1.14707	1.08126	1.21372	1.19658	1.41237	1.25353
			-0.11489	1.19128	1.23426	1.15535	1.12639	1.08729	1.23038	1.20299	1.42859	1.2491
			-0.11777	1.15193	1.27311	1.20314	1.14408	1.12494	1.25029	1.20997	1.47065	1.27688
			-0.12065	1.17841	1.26778	1.23828	1.17224	1.12947	1.24179	1.20007	1.47568	1.28639
			-0.12353	1.20044	1.27278	1.22795	1.18322	1.16915	1.2621	1.19802	1.47306	1.30874
			-0.12641	1.19654	1.26956	1.21465	1.17083	1.15518	1.26408	1.22388	1.48315	1.324
			-0.12929	1.17691	1.28599	1.24791	1.17618	1.17083	1.25391	1.24655	1.52362	1.3559
			-0.13217	1.20381	1.28226	1.28247	1.19956	1.17433	1.28685	1.23729	1.53789	1.33127
			-0.13504	1.22557	1.31608	1.25117	1.21346	1.18467	1.30718	1.24098	1.55274	1.34733
			-0.13792	1.23701	1.32008	1.2861	1.20749	1.19781	1.3056	1.25375	1.57249	1.33322
			-0.1408	1.23831	1.31608	1.30751	1.21079	1.19868	1.30031	1.25644	1.61615	1.34937
			-0.14368	1.24872	1.34699	1.32839	1.21623	1.19394	1.3273	1.27072	1.6317	1.39803
			-0.14656	1.25618	1.36592	1.31221	1.24341	1.21264	1.33441	1.27747	1.64188	1.42192
			-0.14944	1.27318	1.36589	1.32103	1.22786	1.22317	1.34946	1.2731	1.65336	1.46592
			-0.15232	1.25355	1.38242	1.35602	1.24181	1.2282	1.33806	1.2906	1.69272	1.46272
			-0.15519	1.26725	1.3914	1.41627	1.2369	1.24432	1.35849	1.30193	1.7307	1.44973
			-0.15807	1.27775	1.4357	1.3761	1.2652	1.24419	1.3745	1.30465	1.7363	1.4705
			-0.16095	1.28744	1.45475	1.36576	1.28335	1.23465	1.39979	1.31329	1.75911	1.48193
			-0.16383	1.27609	1.43932	1.4016	1.26987	1.25831	1.40482	1.33559	1.82254	1.48933
			-0.16671	1.28939	1.44573	1.42272	1.25962	1.2578	1.40187	1.34722	1.83807	1.4578
			-0.16959	1.30075	1.49998	1.4052	1.28836	1.2567	1.42964	1.34766	1.83568	1.53025
			-0.17247	1.30749	1.51067	1.39776	1.28408	1.28458	1.49998	1.32478	1.87003	1.60464
			-0.17534	1.31619	1.49767	1.44267	1.27401	1.28361	1.47201	1.342	1.92587	1.63729
			-0.17822	1.3207	1.52695	1.49959	1.28023	1.28334	1.47434	1.32633	1.94839	1.63769
			-0.1811	1.31299	1.58674	1.49065	1.30236	1.30722	1.45449	1.36697	1.94083	1.65812
			-0.18398	1.31289	1.59271	1.46691	1.30842	1.31099	1.47746	1.35042	1.96429	1.67235
			-0.18686	1.323	1.58764	1.50217	1.3155	1.30375	1.4416	1.36807	2.00477	1.65431
			-0.18974	1.36125	1.60408	1.50629	1.31357	1.32625	1.47236	1.41754	2.05175	1.62261
			-0.19262	1.33871	1.64097	1.48382	1.33983	1.34351	1.49611	1.42003	2.05775	1.62169
			-0.19549	1.33315	1.6861	1.47048	1.31504	1.35651	1.46161	1.43942	2.07255	1.68524
			-0.19837	1.37325	1.69396	1.53101	1.31649	1.35005	1.49304	1.41882	2.14945	1.7379
			-0.20125	1.36828	1.73722	1.56529	1.31405	1.36092	1.54389	1.44328	2.17522	1.79268
			-0.20413	1.36212	1.74672	1.56757	1.3442	1.34279	1.52978	1.46739	2.1882	1.76208
			-0.20701	1.35208	1.78107	1.56192	1.34561	1.33303	1.57833	1.45987	2.19442	1.75643
			-0.20989	1.35924	1.8214	1.5812	1.33486	1.33392	1.55892	1.45534	2.23867	1.83866
			-0.21277	1.36991	1.8516	1.59023	1.34918	1.36369	1.58475	1.49125	2.27975	1.82933
			-0.21564	1.38928	1.86783	1.54858	1.36971	1.37327	1.59573	1.5193	2.28974	1.80186
			-0.21852	1.36524	1.91733	1.56815	1.36537	1.37852	1.57419	1.51756	2.30923	1.81144
			-0.2214	1.36018	1.94511	1.60858	1.36508	1.3799	1.55552	1.50286	2.35103	1.81599
			-0.22428	1.39661	1.95995	1.6583	1.37967	1.40532	1.57719	1.52427	2.37105	1.85191
			-0.22716	1.42514	2.02123	1.65988	1.3828	1.40239	1.61222	1.56629	2.40943	1.84031
			-0.23004	1.39795	2.04652	1.62555	1.38742	1.3924	1.63217	1.56675	2.46398	1.93132
			-0.23292	1.39413	2.08015	1.66083	1.34861	1.41273	1.59802	1.55789	2.49883	1.899
			-0.23579	1.39284	2.11619	1.70453	1.37121	1.41338	1.65437	1.57696	2.53328	1.86452
			-0.23867	1.4249	2.14527	1.71024	1.36935	1.40003	1.66912	1.59811	2.5296	1.85604
			-0.24155	1.43327	2.20326	1.70122	1.40092	1.40922	1.6554	1.63528	2.54763	1.9925
			-0.24443	1.41888	2.20926	1.69961	1.3858	1.38724	1.65512	1.62106	2.58573	1.98585
			-0.24731	1.44814	2.23311	1.70643	1.38847	1.42508	1.66389	1.6286	2.66829	1.97127
			-0.25019	1.45994	2.2643	1.75156	1.38964	1.45724	1.67196	1.6577	2.62235	1.95151
			-0.25307	1.44462	2.35444	1.7508	1.42188	1.44392	1.66696	1.65716	2.59575	2.00016
			-0.25594	1.46688	2.4054	1.75054	1.42713	1.43067	1.71249	1.64381	2.64867	2.03779
			-0.25882	1.44611	2.45724	1.77817	1.41297	1.43874	1.70069	1.64502	2.72552	2.00391
			-0.2617	1.43486	2.47245	1.8194	1.41757	1.43014	1.71424	1.65885	2.70096	1.97512
			-0.26458	1.44843	2.53361	1.85005	1.42082	1.44956	1.68657	1.70946	2.73264	2.13968
			-0.26746	1.47089	2.57897	1.81974	1.44284	1.44949	1.72851	1.69585	2.72799	2.11102
			-0.27034	1.45734	2.60985	1.803	1.44813	1.47284	1.7703	1.72525	2.76204	2.03237
			-0.27322	1.45465	2.63213	1.80357	1.47708	1.4767	1.7511	1.74965	2.79747	2.01858
			-0.2761	1.46338	2.68178	1.83788	1.47891	1.49119	1.78212	1.74647	2.80006	2.15647
			-0.27897	1.47483	2.76783	1.83939	1.47939	1.49366	1.773	1.70986	2.75759	2.10638
			-0.28185	1.48189	2.82682	1.86214	1.48305	1.51287	1.78532	1.70168	2.76108	2.10395
			-0.28473	1.50346	2.84231	1.86745	1.48184	1.50244	1.80501	1.73643	2.83089	2.06273
			-0.28761	1.48699	2.92131	1.87838	1.48046	1.49081	1.79755	1.74076	2.83552	2.14498
			-0.29049	1.52439	2.96903	1.92503	1.47633	1.50544	1.80768	1.76338	2.83318	2.22223
			-0.29337	1.5326	3.012	1.90618	1.48106	1.50152	1.81453	1.76824	2.84827	2.07829
			-0.29624	1.516	3.03692	1.86763	1.49792	1.54417	1.84694	1.74859	2.91697	2.13098
			-0.29912	1.5168	3.11641	1.89897	1.51221	1.55776	1.81311	1.77024	2.93899	2.17072
			-0.302	1.54644	3.1685	1.94895	1.50857	1.53842	1.8491	1.74691	2.93729	2.21996
			-0.30488	1.54572	3.18829	1.94257	1.52152	1.53958	1.835	1.71214	2.9608	2.23551
			-0.30776	1.53737	3.24418	1.91863	1.53752	1.55375	1.88149	1.76822	2.94338	2.21134
			-0.31064	1.55989	3.27021	1.97676	1.54284	1.55604	1.92208	1.78381	2.89812	2.10148
			-0.31352	1.56591	3.30722	2.01524	1.52454	1.55995	1.95688	1.75984	2.87879	2.15543
			-0.31639	1.5627	3.35145	2.02969	1.527	1.58235	2.00042	1.76155	2.84248	2.20832
			-0.31927	1.56486	3.44676	2.01442	1.53984	1.61953	1.94143	1.79769	2.88821	2.24225
			-0.32215	1.61215	3.48467	1.99781	1.53813	1.63614	1.93184	1.81161	2.94848	2.2584
			-0.32503	1.60264	3.51274	1.98433	1.55555	1.64422	1.96382	1.79465	3.0315	2.19537
			-0.32791	1.55898	3.54497	2.00009	1.59845	1.65749	1.97247	1.76437	3.07688	2.23961
			-0.33079	1.56827	3.62366	2.01462	1.59364	1.65427	1.97087	1.78704	3.01375	2.08698
			-0.33367	1.59017	3.68093	2.05763	1.55184	1.65118	1.97634	1.82962	3.00313	2.18268
			-0.33655	1.58984	3.7546	2.10465	1.56929	1.66689	1.94404	1.81601	3.12562	2.2521
			-0.33942	1.58744	3.74863	2.09763	1.57106	1.69088	1.91943	1.77318	3.16924	2.2656
			-0.3423	1.57767	3.8528	2.0998	1.59988	1.70269	1.94408	1.78957	3.16397	2.23233
			-0.34518	1.62226	3.92028	2.11548	1.58802	1.71733	1.98703	1.83962	3.21366	2.23154
			-0.34806	1.62812	3.91685	2.09517	1.59696	1.75329	1.98794	1.88567	3.30037	2.27752
			-0.35094	1.6139	3.93848	2.10947	1.61718	1.78456	2.03416	1.82155	3.3362	2.30554
			-0.35382	1.5996	4.00068	2.13663	1.63632	1.84338	2.06806	1.84211	3.33784	2.24802
			-0.3567	1.60209	4.12313	2.15538	1.63262	1.82066	2.12137	1.8959	3.31193	2.32934
			-0.35957	1.61874	4.19599	2.10555	1.63523	1.79539	2.09199	1.93064	3.37372	2.27575
			-0.36245	1.61215	4.22792	2.15986	1.6362	1.79497	2.11353	1.89585	3.43722	2.32503
			-0.36533	1.64001	4.2204	2.23437	1.64142	1.84478	2.1287	1.9209	3.4838	2.15076
			-0.36821	1.63333	4.28516	2.24849	1.60904	1.87504	2.13077	1.94641	3.43122	2.33152
			-0.37109	1.63377	4.37209	2.20286	1.64199	1.93577	2.1238	1.98222	3.42449	2.21073
			-0.37397	1.62331	4.36136	2.14659	1.66303	1.9609	2.15532	1.93921	3.5503	2.18984
			-0.37685	1.64316	4.42586	2.24924	1.70495	2.00409	2.14345	1.9589	3.68426	2.12419
			-0.37973	1.61461	4.50281	2.27544	1.68496	2.04777	2.17715	1.98672	3.61213	2.29309
			-0.3826	1.64153	4.58434	2.20291	1.68673	2.03106	2.17243	2.01258	3.58099	2.24666
			-0.38548	1.63448	4.65723	2.20474	1.70073	2.02245	2.20423	1.97838	3.59654	2.19035
			-0.38836	1.65317	4.76601	2.26458	1.71182	2.08275	2.20444	2.02253	3.71394	2.24396
			-0.39124	1.66359	4.81579	2.30195	1.71194	2.12935	2.23061	2.05167	3.80662	2.21543
			-0.39412	1.65558	4.81072	2.3093	1.68445	2.14189	2.26157	2.06467	3.71626	2.33401
			-0.397	1.69995	4.9195	2.2584	1.7097	2.15535	2.30253	2.03616	3.73184	2.28524
			-0.39987	1.67049	5.00029	2.28546	1.72959	2.2439	2.30066	2.08408	3.89783	2.1816
			-0.40275	1.65427	5.03231	2.33548	1.76397	2.27489	2.30392	2.09328	4.04851	2.22389
			-0.40563	1.67328	5.11245	2.31055	1.77966	2.2151	2.31332	2.13317	4.04684	2.27663
			-0.40851	1.72837	5.15764	2.27019	1.75931	2.24441	2.34892	2.1076	3.94348	2.27043
			-0.41139	1.75806	5.13661	2.28783	1.77798	2.36695	2.35716	2.11432	3.98275	2.31441
			-0.41427	1.73472	5.25334	2.37742	1.77985	2.46659	2.40025	2.13436	4.20627	2.30476
			-0.41715	1.7251	5.36076	2.42023	1.78682	2.39702	2.32498	2.13216	4.25827	2.37711
			-0.42002	1.80924	5.46687	2.35626	1.78074	2.42432	2.31588	2.139	4.24889	2.31784
			-0.4229	1.78542	5.51631	2.34077	1.80588	2.54609	2.34199	2.18421	4.17175	2.24219
			-0.42578	1.73071	5.62003	2.38902	1.82565	2.65577	2.41394	2.22528	4.29606	2.26682
			-0.42866	1.83192	5.71567	2.49303	1.83693	2.60622	2.39464	2.26963	4.40358	2.25198
			-0.43154	1.83876	5.68812	2.40741	1.85691	2.59058	2.40321	2.20904	4.43309	2.21578
			-0.43442	1.84881	5.60631	2.3709	1.87806	2.62331	2.43927	2.19696	4.40389	2.43177
			-0.4373	1.82379	5.7735	2.44309	1.8975	2.66549	2.50739	2.3035	4.40104	2.35525
			-0.44018	1.84729	5.98596	2.54343	1.89181	2.65303	2.47567	2.3	4.52136	2.24218
			-0.44305	1.83596	6.07881	2.51142	1.90538	2.708	2.42582	2.2857	4.60786	2.40068
			-0.44593	1.8987	6.16667	2.46237	1.88379	2.81646	2.50027	2.23135	4.59053	2.36859
			-0.44881	1.93861	6.25519	2.47355	1.90971	2.93377	2.55209	2.29973	4.58765	2.36775
			-0.45169	1.87395	6.21595	2.60406	1.89766	2.91488	2.53504	2.45565	4.69847	2.37704
			-0.45457	1.90369	6.24968	2.63834	1.92554	2.88195	2.46727	2.43568	4.7892	2.27527
			-0.45745	1.95979	6.30339	2.49789	1.94363	2.95219	2.5164	2.32995	4.83536	2.33512
			-0.46032	2.0791	6.3315	2.47761	1.97873	3.06118	2.61085	2.40362	4.75108	2.41075
			-0.4632	2.25127	6.3635	2.65929	1.95385	3.02739	2.57658	2.50719	4.72171	2.43837
			-0.46608	2.3271	6.50467	2.7426	1.95087	2.9596	2.51826	2.45501	4.7222	2.41122
			-0.46896	2.4948	6.5571	2.66682	1.97314	3.08259	2.52291	2.38656	4.82238	2.53151
			-0.47184	2.52121	6.59517	2.62397	1.98146	3.17457	2.64422	2.46518	5.02444	2.4914
			-0.47472	2.65678	6.58233	2.82767	2.0058	3.12656	2.69564	2.58207	5.09691	2.49779
			-0.4776	2.59866	6.62865	2.9114	2.03226	3.0601	2.67078	2.5382	5.15109	2.38488
			-0.48048	2.60513	6.73674	2.78997	2.02389	3.11139	2.64004	2.38736	5.22435	2.43962
			-0.48335	2.61008	6.77439	2.65881	2.04504	3.24807	2.64812	2.55069	5.24834	2.58108
			-0.48623	2.5384	6.80851	2.80456	2.09725	3.29163	2.70076	2.72277	5.28315	2.57448
			-0.48911	2.55113	6.89079	3.01263	2.07033	3.22265	2.75974	2.74394	5.21826	2.52178
			-0.49199	2.77278	7.0789	2.97205	2.0217	3.26547	2.64332	2.56409	5.20745	2.39142
			-0.49487	2.69893	7.19387	2.86781	2.04359	3.34674	2.63449	2.60792	5.12516	2.39312
			-0.49775	2.61895	7.13052	2.99523	2.07836	3.37436	2.74484	2.81421	5.33488	2.54667
			-0.50063	2.53871	7.0567	3.25033	2.09937	3.34313	2.74803	2.80963	5.48411	2.52388
			-0.5035	2.48664	7.17285	3.21264	2.14422	3.29457	2.84695	2.64369	5.5393	2.47517
			-0.50638	2.51466	7.23548	2.98064	2.16491	3.32391	2.87689	2.63083	5.51126	2.6826
			-0.50926	2.67755	7.24836	2.90392	2.14919	3.40415	2.88021	2.88785	5.53321	2.6588
			-0.51214	2.77875	7.27752	3.27165	2.17365	3.43744	2.87305	2.82546	5.70254	2.62301
			-0.51502	2.72671	7.50526	3.37286	2.16434	3.43158	2.94664	2.68971	5.66859	2.57115
			-0.5179	2.72678	7.67867	3.11709	2.1525	3.40797	2.96832	2.73332	5.69062	2.59804
			-0.52078	2.64852	7.62998	3.08946	2.13786	3.40226	2.95229	2.79983	5.81222	2.71956
			-0.52365	2.72838	7.61131	3.42434	2.20087	3.40724	3.0414	2.84883	5.92688	2.64792
			-0.52653	2.77674	7.63378	3.6528	2.28316	3.47193	3.08199	2.75697	5.95441	2.70122
			-0.52941	2.86565	7.65224	3.37857	2.27017	3.45955	3.07519	2.79302	5.9515	2.84254
			-0.53229	2.93143	7.70453	3.07857	2.22468	3.48458	2.98538	2.84519	5.96061	2.75191
			-0.53517	2.79116	7.73655	3.40892	2.22985	3.52456	2.90596	2.8581	5.93585	2.71009
			-0.53805	2.87645	7.73266	3.81584	2.2633	3.56839	3.00376	2.88061	5.94113	2.7883
			-0.54093	2.93442	7.87024	3.73494	2.30288	3.52972	3.2032	2.90317	5.97796	2.68678
			-0.5438	2.90181	7.97849	3.33505	2.2857	3.43353	3.21014	2.9609	6.17689	2.73699
			-0.54668	2.79687	8.13864	3.46868	2.32941	3.41779	3.17082	2.96733	6.2876	2.77523
			-0.54956	3.02446	8.12662	3.89274	2.37178	3.49987	3.19066	2.97831	6.38972	2.9303
			-0.55244	2.99223	8.23144	3.93516	2.36879	3.45898	3.28291	2.95466	6.46785	2.88448
			-0.55532	2.96575	8.23958	3.59722	2.38695	3.39357	3.29862	3.04721	6.38059	2.9275
			-0.5582	2.90867	8.2667	3.52417	2.34484	3.4168	3.27601	3.10757	6.29041	2.88258
			-0.56108	2.97568	8.38034	3.97628	2.37081	3.52509	3.31884	3.08354	6.41083	3.02259
			-0.56396	2.93119	8.31272	4.20333	2.36057	3.57117	3.46228	3.16229	6.42099	2.90319
			-0.56683	2.74722	8.55184	3.85582	2.38945	3.47311	3.51775	3.28159	6.50423	2.92558
			-0.56971	2.56687	8.69309	3.71481	2.34309	3.42716	3.56206	3.27049	6.5694	2.93705
			-0.57259	2.83304	8.75981	4.06162	2.37746	3.48237	3.52247	3.20993	6.71699	3.03282
			-0.57547	3.14351	8.97777	4.45494	2.40048	3.51245	3.65404	3.14651	6.77095	3.01167
			-0.57835	2.95802	8.71146	4.15892	2.47802	3.47708	3.77293	3.32313	6.79003	3.13241
			-0.58123	2.82043	8.70952	3.91384	2.47702	3.38585	3.76696	3.39375	6.70138	3.04633
			-0.5841	3.01388	8.94669	4.02222	2.48225	3.40675	3.66531	3.36613	6.74934	3.47657
			-0.58698	2.98239	8.86527	4.29101	2.48246	3.47765	3.74923	3.38053	6.96173	3.36076
			-0.58986	2.83109	8.88626	4.34531	2.48604	3.45374	3.92287	3.44368	7.13472	3.25283
			-0.59274	2.71842	9.21168	4.10779	2.41748	3.35552	3.98158	3.56423	7.08597	3.50742
			-0.59562	2.95898	9.32908	4.2866	2.43497	3.27009	3.94106	3.49115	7.09763	3.5413
			-0.5985	3.0077	9.09635	4.47662	2.45558	3.3814	3.97874	3.49191	7.13209	3.24157
			-0.60138	2.97359	8.96653	4.46032	2.50956	3.47117	4.04095	3.69883	7.39548	3.1219
			-0.60425	2.82313	9.23457	4.42329	2.58538	3.45351	4.14549	3.69142	7.3918	3.04118
			-0.60713	2.77381	9.26893	4.37618	2.60345	3.35495	4.17909	3.64918	7.36796	2.99342
			-0.61001	2.68892	9.21229	4.53101	2.58308	3.39069	4.16593	3.60019	7.22252	2.96853
			-0.61289	2.78409	9.12493	4.56155	2.56655	3.3988	4.11387	3.7032	7.40807	3.0241
			-0.61577	2.64389	9.27882	4.51319	2.60404	3.37606	4.26229	3.95643	7.52651	3.16659
			-0.61865	2.57533	9.43694	4.58508	2.62401	3.1754	4.37117	3.91039	7.60067	3.12573
			-0.62153	2.44329	9.58418	4.72152	2.60375	3.22025	4.35839	3.90923	7.43195	3.11551
			-0.6244	3.0726	9.56411	4.66753	2.621	3.32402	4.39769	4.02354	7.42676	3.14282
			-0.62728	2.96032	9.705	4.80174	2.74345	3.36884	4.42928	4.06399	7.65424	3.15408
			-0.63016	2.83998	9.41348	4.9415	2.83236	3.26109	4.43823	4.11144	7.79578	3.18635
			-0.63304	2.90174	9.66835	5.1923	2.69888	3.22087	4.45962	4.36184	7.67708	3.20568
			-0.63592	2.88833	9.6473	4.99809	2.61419	3.30746	4.43798	4.29572	7.65145	3.17172
			-0.6388	2.91733	9.60293	4.8267	2.66217	3.35706	4.47742	4.27896	7.76603	3.33839
			-0.64168	2.92202	9.66222	4.9223	2.67005	3.29778	4.59034	4.57662	7.95181	3.33941
			-0.64456	2.80981	9.82287	5.26321	2.64188	3.21316	4.86021	4.65211	7.97946	3.21325
			-0.64743	2.89697	9.84083	5.38713	2.61524	3.24395	4.95832	4.68653	7.8157	3.25147
			-0.65031	3.28663	9.95327	5.11152	2.66964	3.28163	4.98506	4.59486	7.61985	3.36817
			-0.65319	3.04093	9.83839	5.07473	2.73686	3.2502	4.92671	4.62701	8.00254	3.37283
			-0.65607	2.96457	9.73072	5.4784	2.77992	3.20488	5.09107	4.83005	8.07496	3.31021
			-0.65895	2.97231	9.73384	5.55433	2.7476	3.29462	5.02109	4.81082	8.05552	3.37681
			-0.66183	2.7956	9.91557	5.27406	2.74045	3.32461	4.89176	4.96032	7.78001	3.38177
			-0.66471	2.87825	9.72534	5.13815	2.73717	3.37147	5.0353	5.07488	8.17332	3.42889
			-0.66758	2.7796	9.79354	5.34421	2.76295	3.31858	5.08328	5.17607	8.24202	3.43069
			-0.67046	2.87926	9.99993	5.58391	2.75723	3.39634	5.38025	5.21951	8.59126	3.43758
			-0.67334	3.03222	9.99993	5.56271	2.74007	3.38801	5.51295	5.27194	8.45018	3.41539
			-0.67622	3.06566	9.99993	5.37132	2.70646	3.27984	5.4828	5.4602	8.12037	3.4411
			-0.6791	2.98994	9.99993	5.51735	2.81406	3.39263	5.43928	5.63298	8.30286	3.41514
			-0.68198	3.09356	9.99993	5.99937	2.84569	3.43216	5.55418	5.61909	8.38982	3.41789
			-0.68486	3.1906	9.99993	5.70029	2.80645	3.39328	5.5563	5.63217	8.34913	3.40409
			-0.68773	3.07065	9.99993	5.49161	2.75636	3.35934	5.60406	5.80514	8.35019	3.47234
			-0.69061	2.39209	9.99993	5.53652	2.71266	3.41212	5.66715	6.08157	8.43496	3.53061
			-0.69349	2.57272	9.99993	5.90811	2.86274	3.40816	5.61983	6.00351	8.63224	3.56647
			-0.69637	2.87081	9.99993	6.10983	2.85604	3.37272	5.81004	6.04812	8.71879	3.57916
			-0.69925	3.05642	9.99993	6.00111	2.78491	3.33269	5.86124	6.22584	8.93439	3.55926
			-0.70213	3.0569	9.99993	5.92025	2.83328	3.39084	5.91977	6.38344	8.90389	3.62695
			-0.70501	3.13618	9.99993	5.99308	2.88971	3.43722	6.09525	6.33437	8.99494	3.58947
			-0.70788	3.14198	9.99993	6.20058	2.94375	3.47059	6.11185	6.53095	8.81911	3.50127
			-0.71076	3.13454	9.99993	6.19036	2.88655	3.47912	6.18962	6.4671	8.64165	3.56247
			-0.71364	3.07789	9.99993	6.03698	2.86617	3.31515	6.26843	6.73487	8.70097	3.59486
			-0.71652	3.07778	9.99993	5.85895	2.89804	3.41808	6.34015	7.01283	8.66267	3.60462
			-0.7194	3.33973	9.99993	6.09872	2.90298	3.5569	6.52102	7.15957	8.90899	3.64265
			-0.72228	3.12792	9.99993	6.26094	2.89162	3.43042	6.69586	7.1199	8.96716	3.71316
			-0.72516	3.05994	9.99993	6.17009	2.89028	3.36108	6.52026	7.32292	8.95922	3.76064
			-0.72803	3.05888	9.99993	5.85414	2.86656	3.27598	6.46365	7.01863	9.21785	3.83139
			-0.73091	3.11517	9.99993	6.01338	2.95862	3.47541	6.64333	7.01179	9.28681	3.7262
			-0.73379	3.33887	9.99993	6.27452	2.96682	3.39469	6.65864	7.18579	9.01985	3.69117
			-0.73667	3.09498	9.99993	6.33801	2.90286	3.4437	6.97816	7.26949	9.12849	3.6797
			-0.73955	3.27219	9.99993	6.11499	2.90539	3.52428	6.9729	7.5192	9.13119	3.7062
			-0.74243	2.97547	9.99993	6.06245	2.9472	3.34113	7.11845	7.61631	9.20577	3.78372
			-0.74531	3.39193	9.99993	6.23977	3.00873	3.4427	7.44384	7.87049	9.11542	3.84891
			-0.74818	3.14039	9.99993	6.47377	2.94703	3.22777	7.58573	8.11729	9.23275	4.02719
			-0.75106	3.23718	9.99993	6.3906	2.94735	3.46056	7.99636	8.12531	9.45362	4.09566
			-0.75394	3.21684	9.99993	6.12233	2.93595	3.41677	7.90003	8.17534	9.31626	3.95413
			-0.75682	3.02255	9.99993	6.20144	2.96444	3.5196	7.3088	8.39736	9.12849	3.89067
			-0.7597	3.24492	9.99993	6.45894	2.9733	3.44851	7.47506	8.69319	9.24395	4.01095
			-0.76258	3.23482	9.99993	6.63139	2.95128	3.29482	7.53234	8.73751	9.48304	4.09062
			-0.76546	3.34623	9.99993	6.3122	2.95354	3.31791	7.51753	8.73975	9.22814	3.95218
			-0.76833	3.48142	9.99993	6.1955	3.01041	3.40655	7.87036	9.07867	9.53339	4.02628
			-0.77121	3.14551	9.99993	6.37877	2.98182	3.39001	8.09287	9.41545	9.85206	4.09102
			-0.77409	2.98889	9.99993	6.53065	2.95554	3.44623	8.38814	9.53489	9.87596	4.23778
			-0.77697	3.12559	9.99993	6.52123	2.94754	3.48834	8.49482	9.27412	9.72368	4.25075
			-0.77985	3.33129	9.99993	6.41128	2.99197	3.40885	8.56449	9.39918	9.6968	4.1487
			-0.78273	3.60075	9.99993	6.40134	3.0355	3.29809	8.18431	9.91103	9.72224	4.14225
			-0.78561	3.25124	9.99993	6.60811	3.01533	3.44925	8.4128	9.96776	9.73877	4.14986
			-0.78849	3.07732	9.99993	6.57368	2.92096	3.4939	8.47402	9.94949	9.57853	4.07692
			-0.79136	3.37127	9.99993	6.4411	2.98447	3.50581	8.26386	9.99993	9.59977	4.0645
			-0.79424	3.50166	9.99993	6.37904	2.96587	3.61035	8.40127	9.99993	9.98743	4.16669
			-0.79712	3.44519	9.99993	6.55778	3.01935	3.36305	8.96504	9.99993	9.99993	4.33811
			-0.8	3.29375	9.99993	6.65921	3.03724	3.51951	8.98963	9.99993	9.77363	4.28657

## Sheet: Supplementary Figure 9b
Supplementary Figure 9b
			x	y
				350o	95o	42o	210o	160o	175o	270o	290o
			1	1.00268	0.99799	1.00629	1.00025	1.00542	1.00849	0.98412	1.02042
			1.41421	1.4008	1.45653	1.39663	1.41536	--	1.39409	1.41959	1.4406
			1.73205	1.72519		1.75474		1.75573
			2			2.00541

## Sheet: Supplementary Figure 10a
Supplementary Figure 10a
			Sample Bias(V)	dI/dV
				0o	42o	85o	153o	265o	297o	142o	235o	310o
			1.5	6.36324	7.37594	6.91379	7.77106	7.35168	6.18056	6.8773	4.87266	5.81871
			1.49712	6.71979	7.23698	7.5993	6.96293	7.31294	7.05323	6.76778	4.83516	6.00836
			1.49424	6.91333	7.75738	6.82838	8.43139	7.87425	7.48316	6.72793	3.24623	6.25944
			1.49136	6.51915	7.34359	6.2312	7.97526	7.99063	7.28767	7.00645	4.04764	6.29072
			1.48849	6.23342	7.21495	5.72521	7.50573	7.7185	7.26307	6.85468	5.05292	6.11446
			1.48561	6.26994	7.10703	6.75995	7.69027	7.48814	7.28578	6.59214	4.72126	6.04944
			1.48273	6.35451	7.20958	6.67618	7.75304	7.18035	7.24668	6.77362	5.49635	6.18195
			1.47985	6.34172	7.39661	6.65925	7.49304	8.46149	7.35947	6.88992	4.13526	6.28423
			1.47697	6.15704	7.66795	6.90788	7.46478	8.65384	7.44779	6.96809	5.60906	6.76237
			1.47409	6.31745	7.42824	8.26547	7.51091	9.36991	9.99993	6.90697	6.88102	6.79223
			1.47121	6.53613	7.66988	5.55391	7.53572	9.36343	9.99993	7.00576	5.36339	6.56807
			1.46834	6.60789	7.79954	6.33337	7.57331	9.38408	9.99993	7.24756	5.67923	6.90023
			1.46546	6.46365	7.52637	6.1637	7.25894	9.97603	9.99993	7.56688	6.14438	7.30502
			1.46258	6.57652	7.57422	7.52894	6.78357	9.24229	9.99993	7.37805	6.98374	6.98053
			1.4597	6.53754	7.58806	7.37338	6.63039	9.51131	9.99993	7.1399	5.43254	6.87654
			1.45682	6.30897	7.4078	7.27551	6.57054	9.03828	9.99993	7.18799	5.03026	6.23475
			1.45394	6.49991	7.27091	6.51481	5.02241	9.32884	9.99993	7.16805	4.10849	6.49852
			1.45106	6.29813	7.52172	6.97001	7.02246	9.23352	9.99567	6.88429	3.92455	6.19317
			1.44819	6.24157	7.46804	6.54346	8.60001	8.14432	8.53967	6.90186	4.63308	6.51339
			1.44531	6.40369	7.39455	6.57533	8.8341	8.37	8.8019	7.14189	5.21152	6.8942
			1.44243	6.50818	7.22233	6.9099	8.39807	8.91861	8.33623	7.16292	4.761	6.32905
			1.43955	6.08525	7.31983	6.60477	9.66616	8.16438	7.86569	7.40913	4.45895	5.60511
			1.43667	5.86055	7.58766	5.69981	9.24187	8.23114	7.92346	7.26125	4.08038	5.77656
			1.43379	5.69852	7.51323	6.25925	9.99993	8.1309	8.15142	7.29701	3.84096	6.15638
			1.43091	5.872	7.45928	6.79533	9.99993	8.47156	7.91436	7.31774	5.14247	5.96564
			1.42804	5.91257	7.2029	6.43247	7.27554	8.08534	7.92128	7.16837	5.47183	5.68075
			1.42516	5.85313	7.21438	5.57662	7.79963	8.03709	8.05116	7.11187	5.65526	5.97386
			1.42228	5.57888	7.14132	4.69476	9.99993	8.13233	7.74319	6.86311	5.79463	6.31149
			1.4194	5.74253	7.40509	4.44463	9.94245	8.06456	7.91203	7.03726	5.84492	6.45347
			1.41652	5.75231	7.51364	4.23022	7.36087	7.99806	7.98271	7.10893	5.65268	6.13378
			1.41364	5.63505	7.37418	4.16798	8.90049	8.01359	7.87999	6.956	5.57838	5.82353
			1.41076	5.40432	7.31653	4.41408	8.96482	7.56939	7.8434	6.96418	5.64671	5.72299
			1.40788	5.38866	7.02689	4.59458	7.90792	7.62104	7.73814	6.94876	5.62957	5.93426
			1.40501	5.516	7.20555	4.3772	7.90715	7.71402	7.89916	6.85666	5.58802	5.71294
			1.40213	5.83796	7.31012	3.96598	8.90286	8.018	7.55504	6.84382	5.70794	6.026
			1.39925	5.42499	7.36046	4.03429	8.95681	8.23636	7.95798	6.69794	5.58081	6.3622
			1.39637	5.20932	7.12477	4.37626	8.49936	7.75532	7.87249	6.91364	5.37242	6.1518
			1.39349	5.12482	7.20892	4.50938	8.16937	8.09088	7.79469	6.99499	5.51151	5.92573
			1.39061	5.20407	6.44086	4.13852	8.76967	8.13676	7.9318	6.69487	5.45588	5.95512
			1.38773	5.08419	6.81461	4.10093	9.73881	8.06197	7.81421	6.60267	5.47324	6.15256
			1.38486	4.92061	7.31064	4.47841	9.04016	7.45507	8.05074	6.79565	5.2191	5.51813
			1.38198	5.07424	7.7111	4.45881	7.51824	8.26336	7.76201	7.01821	5.23979	5.49254
			1.3791	5.29432	7.04481	3.98585	8.07771	7.83033	7.65633	6.76143	5.43491	5.60263
			1.37622	5.30317	6.9805	4.07741	8.63939	7.46696	7.50224	6.65086	5.36415	5.87725
			1.37334	5.09205	7.28458	4.33087	8.08083	7.54054	7.9314	6.65909	5.11768	5.55976
			1.37046	5.05987	7.71724	4.56944	8.39492	7.64063	7.71579	6.7448	3.85833	5.81747
			1.36758	5.3087	7.98714	4.23309	7.45161	7.39247	7.78809	6.81058	4.28823	5.5018
			1.36471	5.06984	6.75303	4.04732	7.6828	7.26952	7.7564	6.47991	4.68863	5.45522
			1.36183	4.91919	6.86183	4.11632	7.11702	6.94192	7.84926	6.64726	5.04698	5.72915
			1.35895	4.9535	7.32109	4.10329	7.1921	7.19967	7.66947	6.69666	5.18254	5.49054
			1.35607	5.07424	7.34687	3.9339	7.89611	7.4002	7.40014	6.64567	5.34653	5.45839
			1.35319	5.1432	6.68654	3.88095	7.70863	7.03433	7.47867	6.57626	5.38223	5.36067
			1.35031	5.36559	6.69896	3.9378	6.91105	6.91498	7.48711	6.48797	5.19886	5.91545
			1.34743	5.24061	7.08659	4.10859	6.5358	6.9243	7.29896	6.44449	5.10642	5.58589
			1.34456	5.25077	7.25317	3.98913	6.77835	6.74584	7.37181	6.63175	5.01668	5.52569
			1.34168	5.23954	6.68734	3.81368	6.77197	6.4324	7.43203	6.90091	5.02521	4.97328
			1.3388	5.19153	6.53093	3.66589	6.70942	6.29015	7.5117	6.54156	4.90286	5.88107
			1.33592	5.09156	6.59098	3.74935	6.60887	6.17927	7.56785	6.26682	4.94962	5.67169
			1.33304	5.02719	7.23275	4.03222	6.49726	6.31516	7.31719	6.42493	4.90333	5.30013
			1.33016	5.02535	6.78842	4.39793	6.75194	6.65949	7.44318	6.60805	5.05637	5.41071
			1.32728	5.08476	6.65342	3.83405	6.62077	6.41429	7.55752	6.51033	5.09693	5.24263
			1.32441	5.16081	6.67271	4.28922	6.47834	6.00323	7.50279	6.43367	4.88252	5.72558
			1.32153	5.16688	7.07864	3.88188	6.64601	5.76253	7.38704	6.231	4.77925	6.07396
			1.31865	4.99035	7.15738	4.09985	6.53648	6.12513	7.13686	6.36891	4.7345	5.39192
			1.31577	4.90491	6.46228	3.96796	6.31209	6.36498	7.30553	6.4848	4.87867	5.2927
			1.31289	4.92295	6.35558	3.57684	6.25011	6.23301	7.36161	6.47467	4.80264	5.02085
			1.31001	4.97595	6.94682	3.93691	6.23307	5.95667	7.37083	6.01769	4.77676	5.08133
			1.30713	5.02801	7.13291	3.78587	6.26517	6.06667	7.13054	6.03633	4.51409	5.2001
			1.30426	5.03107	6.63613	4.41148	6.18615	6.05801	7.0513	6.46708	4.54664	5.25724
			1.30138	4.97106	6.67243	4.31762	6.11299	5.98218	7.10516	6.33547	4.44983	5.57672
			1.2985	4.88855	6.9241	3.55687	6.25284	5.81937	7.28509	6.0391	4.44417	5.39221
			1.29562	4.88232	7.12941	2.89194	6.46336	5.86171	7.22191	6.06051	4.50601	5.13284
			1.29274	4.90566	6.70089	4.36993	6.55031	5.89111	6.96954	5.89719	4.3596	5.3018
			1.28986	4.81823	6.43884	4.29792	6.00383	5.78135	6.9911	6.35874	4.50007	5.33941
			1.28698	4.68421	6.46083	3.40653	5.90852	5.60621	7.16747	6.06888	4.50039	5.36175
			1.28411	4.58339	6.56788	3.3215	5.9636	6.10551	7.14228	5.75466	4.3403	5.55957
			1.28123	4.67843	6.43247	1.97925	5.84955	5.92831	7.09071	5.63943	4.23144	5.27025
			1.27835	4.77064	6.27124	1.54434	5.88133	5.81088	6.89331	5.65458	4.15449	5.17169
			1.27547	4.81856	6.46673	5.1989	5.94921	5.82875	7.01294	5.76336	4.07827	4.92991
			1.27259	4.67651	6.49593	5.15088	5.98018	5.61204	7.18033	5.67637	3.99919	5.27528
			1.26971	4.58496	6.24693	3.65377	5.97836	5.51162	7.07869	5.71546	4.05398	5.177
			1.26683	4.6009	6.0156	0.46732	5.78186	5.44362	7.21981	5.64571	4.10668	4.91018
			1.26395	4.67241	6.02246	2.05423	5.79936	5.47763	6.94975	5.61153	4.05199	4.95642
			1.26108	4.50988	6.13503	3.29817	5.78775	5.38813	6.80994	5.63167	4.18357	5.15428
			1.2582	4.50265	6.23275	4.64304	5.67624	5.60855	6.9208	5.57691	3.9708	5.10479
			1.25532	4.48655	6.16561	3.64141	5.45355	5.37238	6.87915	5.46736	3.83096	4.87234
			1.25244	4.61234	6.2001	2.01034	5.51186	5.41529	7.00756	5.79464	3.79995	4.83679
			1.24956	4.51766	6.12306	2.96856	5.65267	5.48042	6.90478	5.71171	3.7732	5.16918
			1.24668	4.48509	5.88302	4.48109	5.7097	5.37864	6.72903	5.37848	3.78056	5.34539
			1.2438	4.40165	5.79916	4.18575	5.5532	5.21054	6.83225	5.23681	3.54863	4.94554
			1.24093	4.39228	5.88144	2.66112	5.36931	5.35708	6.8445	5.33646	3.57352	4.84091
			1.23805	4.41259	6.06431	3.30184	5.55604	5.35086	6.92109	5.49539	3.71693	4.69791
			1.23517	4.30864	5.74868	4.57072	5.50956	5.22138	6.94395	5.53938	3.68963	4.81254
			1.23229	4.31742	5.63984	4.20896	5.41488	5.47601	6.68908	5.29136	3.68908	5.06922
			1.22941	4.27803	5.74875	4.30613	5.31876	5.20922	6.73826	5.41214	3.67104	4.72237
			1.22653	4.26623	5.90869	4.54395	5.07899	5.12509	6.72413	5.52912	3.52201	4.63957
			1.22365	4.25545	5.65948	5.73812	5.17632	5.11156	6.76662	5.35856	3.44848	4.5653
			1.22078	4.34294	5.49347	3.35503	5.16242	4.82573	6.60508	5.23649	3.502	4.69498
			1.2179	4.34119	5.64356	2.00914	5.28758	4.87953	6.52856	5.21746	3.52973	4.74244
			1.21502	4.296	5.86537	4.18871	5.37642	5.18111	6.56125	5.40574	3.43309	4.67523
			1.21214	4.21529	5.7037	4.38147	5.38084	4.99905	6.43148	5.43048	3.43446	4.47443
			1.20926	4.1529	5.39399	4.92236	5.32599	4.86731	6.64687	5.20536	3.4424	4.50308
			1.20638	4.21212	5.4543	3.58511	5.09858	4.95863	6.73411	5.2613	3.26163	4.71516
			1.2035	4.2016	5.60165	3.36802	4.95483	4.84891	6.60352	5.37213	3.4021	4.68226
			1.20063	4.26431	5.42845	2.16287	5.2714	5.03506	6.51412	5.28556	3.24183	4.59553
			1.19775	4.1819	5.12005	3.07807	5.39232	4.90277	6.44086	5.18349	3.3347	4.4493
			1.19487	4.06845	5.17041	3.6211	5.20994	4.76278	6.42126	5.04455	3.33141	4.80425
			1.19199	4.01593	5.49958	2.8531	5.19229	4.84741	6.43434	4.9555	3.17243	4.41209
			1.18911	4.00059	5.47107	2.19299	5.14843	4.748	6.68277	5.02003	3.21338	4.34379
			1.18623	4.02552	5.12795	2.5654	4.7845	4.72013	6.55173	4.94019	3.20212	4.45871
			1.18335	3.94189	5.12138	1.64843	4.76997	4.85481	6.55546	4.9251	3.19781	4.45944
			1.18048	3.92198	5.31107	2.97182	5.2167	4.73871	6.67188	4.8987	3.08717	4.29524
			1.1776	3.88838	5.35328	2.79037	5.13612	4.93602	6.57124	5.10558	3.0886	4.47367
			1.17472	3.88027	5.02902	2.95995	5.11399	5.14322	6.3223	5.06612	3.01947	4.35098
			1.17184	3.95326	4.77705	3.91599	5.01411	4.66387	5.63864	5.14339	2.96673	4.28453
			1.16896	3.9057	5.02378	3.94478	5.10991	4.69526	6.23119	4.92557	2.89284	4.39331
			1.16608	3.82171	5.07002	4.20541	4.99891	4.59574	6.34436	4.80556	3.06003	4.36374
			1.1632	3.83359	4.91674	3.34539	4.97973	4.54673	6.31977	4.72809	3.0657	4.09539
			1.16033	3.86975	4.77456	3.62768	4.8671	4.3976	6.47944	4.80774	2.92474	4.02892
			1.15745	3.78786	4.8283	5.06733	4.70398	4.60818	6.26984	4.87698	3.06306	4.1926
			1.15457	3.71522	4.88665	4.26175	4.76971	4.46129	6.44497	4.85372	3.02868	4.12359
			1.15169	3.84767	4.64382	2.90957	4.91556	4.99699	6.43574	4.85567	2.94145	4.05776
			1.14881	3.81593	4.53987	4.35002	4.7719	4.85363	6.2768	4.73252	2.92837	4.18321
			1.14593	3.76263	4.68175	3.53305	4.72229	4.32619	6.23864	4.60631	2.88797	4.32882
			1.14305	3.7592	4.7753	4.15174	4.83243	4.88278	6.22498	4.67267	2.99508	3.78266
			1.14018	3.81948	4.58106	3.43927	4.7488	5.33537	6.1536	4.63378	2.95765	3.97495
			1.1373	3.80927	4.36696	3.00805	4.95906	5.16421	6.19047	4.70777	2.96674	3.63571
			1.13442	3.7366	4.581	2.92585	4.85689	4.87487	6.26786	4.52109	2.8049	3.75248
			1.13154	3.69765	4.78803	2.89615	4.79669	4.76566	6.29883	4.52081	2.90311	3.95824
			1.12866	3.74775	4.52244	4.34802	4.70351	5.05361	6.13682	4.58534	2.89143	4.08081
			1.12578	3.81397	4.4144	3.48477	4.53794	5.26906	5.98738	4.63135	2.85454	4.2408
			1.1229	3.7586	4.29968	3.17558	4.64642	5.42402	6.16981	4.59904	2.81184	4.19257
			1.12003	3.73788	4.40148	2.89189	4.762	4.97015	6.10159	4.47538	2.80177	4.21043
			1.11715	3.6959	4.44389	2.59181	4.72267	4.38554	5.93638	4.4188	2.8554	4.136
			1.11427	3.68914	4.33546	3.16879	4.59093	4.44617	5.79773	4.43831	2.7976	4.03147
			1.11139	3.70889	4.37126	3.74056	4.34314	4.26067	5.70978	4.50465	2.70621	3.8703
			1.10851	3.61933	4.48989	3.73168	4.15615	4.29154	5.99343	4.45569	2.67053	4.04261
			1.10563	3.54843	4.42558	2.99044	4.55145	4.2742	5.99952	4.3152	2.7011	4.04874
			1.10275	3.58492	4.22581	2.90325	4.55733	4.34822	5.88047	4.46597	2.70413	4.09335
			1.09987	3.55699	4.17883	2.59383	4.22638	4.30421	5.82794	4.53432	2.6826	3.88831
			1.097	3.60844	4.31562	2.36369	4.30966	4.34019	5.72861	4.35488	2.62527	3.75787
			1.09412	3.68173	4.27144	2.01108	4.2692	4.22801	5.76395	4.34011	2.60436	3.86817
			1.09124	3.72086	4.08461	1.84607	4.35529	4.52432	5.73574	4.15463	2.58224	3.92115
			1.08836	3.57641	4.16384	3.23346	4.195	4.15862	5.72337	4.30232	2.475	3.88099
			1.08548	3.54239	4.31051	1.89993	4.07001	4.28447	6.08523	4.24374	2.55252	3.66925
			1.0826	3.52041	4.18333	2.21251	4.2253	4.12673	6.19321	4.15824	2.56214	3.80613
			1.07972	3.5216	4.03553	3.16551	4.27311	4.06754	5.49593	4.0847	2.58808	3.85711
			1.07685	3.44999	4.09272	3.02341	4.21981	3.91855	5.36968	3.96155	2.53066	3.8827
			1.07397	3.50736	4.14279	2.99775	4.19151	3.66538	5.70601	4.20401	2.45524	3.73522
			1.07109	3.58496	4.17645	3.07802	4.03619	4.11101	6.15089	4.18761	2.48246	3.80765
			1.06821	3.49826	3.96562	2.8927	3.97879	4.31387	5.36486	4.06416	2.51259	3.71197
			1.06533	3.4009	3.92783	2.02666	4.16268	4.30104	5.4027	4.075	2.54686	3.56443
			1.06245	3.42736	4.07904	2.98395	4.22402	3.93186	5.51195	4.02314	2.40191	3.6599
			1.05957	3.41652	4.00057	3.4261	4.09523	3.98435	5.38798	4.04973	2.41348	3.66521
			1.0567	3.44021	3.94921	2.92255	4.14428	4.09462	5.36417	3.89679	2.49327	3.78434
			1.05382	3.41966	3.99725	2.64359	4.20594	4.04033	5.41836	3.96667	2.39234	3.68694
			1.05094	3.48929	4.07051	2.35242	4.17054	4.05292	5.40934	4.00446	2.35634	3.66801
			1.04806	3.49155	4.1053	2.97397	4.19898	4.118	5.56636	3.91053	2.45581	3.66435
			1.04518	3.4512	3.95284	3.00292	4.08374	3.77938	5.45058	3.83309	2.41254	3.27885
			1.0423	3.45399	3.93443	2.12363	4.27227	3.80306	5.24461	3.69352	2.38344	3.50137
			1.03942	3.37791	4.09038	2.03321	4.11718	3.72413	5.22777	3.86349	2.38315	3.71688
			1.03655	3.36661	4.16135	2.08268	4.05471	3.74199	5.41696	3.97211	2.36095	3.7899
			1.03367	3.31616	4.24533	2.04898	4.18499	4.09523	5.39421	4.01713	2.36703	3.76882
			1.03079	3.35138	4.00993	2.08235	4.20249	3.97246	5.93216	3.9341	2.37081	3.54723
			1.02791	3.37148	4.03559	2.42615	4.17075	4.1926	5.47195	3.86279	2.3165	3.75552
			1.02503	3.38853	4.21191	2.53688	4.28906	4.13074	5.45648	3.93945	2.261	3.63803
			1.02215	3.45134	4.06469	2.11394	4.11341	4.15414	5.38122	4.04013	2.32695	3.66121
			1.01927	3.37672	3.98138	1.94587	4.17473	4.12923	5.3337	3.9997	2.33749	3.34262
			1.0164	3.35902	4.00162	2.34796	4.03455	3.79028	5.43937	3.84982	2.27893	3.46851
			1.01352	3.37053	4.11116	3.19489	3.92559	3.57667	5.27422	3.84843	2.40968	3.60506
			1.01064	3.35497	4.14103	2.53216	4.0547	3.64578	5.2928	3.90489	2.52296	3.49336
			1.00776	3.40146	4.0378	2.49546	4.03311	3.69511	5.28646	3.87975	2.53919	3.5926
			1.00488	3.34597	4.12482	2.55316	4.18502	3.70027	5.22782	3.72929	2.63962	3.49061
			1.002	3.30376	4.15515	2.40623	3.97194	3.62274	5.0427	3.56403	2.69682	3.7123
			0.99912	3.29804	4.14938	2.26269	4.16496	4.15469	4.7555	3.62995	2.48601	3.55969
			0.99625	3.33817	4.19069	2.55767	4.20874	4.16951	5.25817	3.6727	2.5596	3.64645
			0.99337	3.29625	4.19237	2.36733	3.94105	4.11964	5.22311	3.79067	2.47068	3.31801
			0.99049	3.20791	4.2305	2.34226	4.06874	3.91751	5.05048	3.75064	2.47404	3.36359
			0.98761	3.23689	4.20994	2.32011	4.06517	3.88321	5.00638	3.84408	2.35095	3.40467
			0.98473	3.28318	4.1096	2.64419	4.05537	3.94323	4.83913	3.84511	2.33973	3.47778
			0.98185	3.30812	4.33526	2.33105	4.17044	3.82174	4.84609	3.72982	2.46116	3.62703
			0.97897	3.23701	4.37147	2.12939	4.10724	3.80125	5.04623	3.6819	2.56739	3.60116
			0.9761	3.1997	4.19839	2.2432	4.07506	3.84501	4.88083	3.72349	2.4306	3.57667
			0.97322	3.23647	4.11061	2.25268	4.22524	3.82363	4.81726	3.70227	2.50308	3.56318
			0.97034	3.26486	4.37868	2.54035	3.79897	3.85994	4.80205	3.70064	2.37726	3.58109
			0.96746	3.20514	4.57507	2.42499	3.90955	3.91707	4.84743	3.72251	2.34328	3.37299
			0.96458	3.1632	4.38085	2.35459	3.98565	3.85663	4.86336	3.68548	2.33607	3.35475
			0.9617	3.19506	4.40221	2.35391	3.99364	3.80752	4.92179	3.56798	2.24686	3.3691
			0.95882	3.17459	4.21419	2.32772	3.85923	3.69627	4.89572	3.7173	2.16422	3.24749
			0.95595	3.08061	4.48345	2.20543	4.09549	3.82287	5.10236	3.53761	2.4965	3.4393
			0.95307	3.12996	4.49222	2.20916	4.08291	3.7675	4.87731	3.40981	2.43828	3.48865
			0.95019	3.17551	4.167	2.53961	4.07187	3.65028	4.76474	3.24488	2.20911	3.46417
			0.94731	3.17246	4.12694	2.42069	4.019	3.61133	4.77755	3.57402	2.08004	3.4228
			0.94443	3.11134	4.45759	2.12383	4.13656	3.57654	4.91421	3.58331	2.01191	3.36264
			0.94155	3.04996	4.56913	2.26322	4.3652	3.55195	4.94337	3.57872	1.96178	3.39674
			0.93867	3.05241	4.4358	2.40093	4.24733	3.67209	4.91149	3.50177	1.97449	3.36661
			0.93579	3.07482	4.2179	2.00422	4.27106	3.59569	4.88897	3.4572	1.94731	3.64367
			0.93292	3.05245	4.3627	2.05077	4.4803	3.56694	4.84874	3.39124	1.91368	3.52456
			0.93004	3.07401	4.40834	2.35473	4.40322	3.61721	4.73567	3.46998	1.93279	3.17822
			0.92716	3.0698	4.08744	2.10498	4.37747	3.65512	4.71295	3.40935	1.76663	3.41124
			0.92428	3.09137	4.1579	1.89671	4.32319	3.49481	4.64746	3.33347	1.89501	3.47248
			0.9214	3.04236	4.30971	2.25557	4.15058	3.41165	4.67603	3.32945	1.83293	3.50128
			0.91852	3.00141	4.45795	2.46678	4.13427	3.46911	4.66374	3.40017	1.93421	3.46018
			0.91564	3.01052	4.23697	2.65454	4.1587	3.60121	4.6701	3.47823	1.94117	3.37242
			0.91277	3.03938	4.26194	2.76503	4.05904	3.59119	4.68346	3.41147	1.98002	3.27125
			0.90989	2.97081	4.23122	2.6315	4.18461	3.65992	4.82905	3.31585	1.92495	3.433
			0.90701	2.92321	4.42075	2.52684	4.33317	3.65177	4.61451	3.28927	1.91897	3.28291
			0.90413	2.93302	4.3007	2.202	4.4577	3.68267	4.48511	3.33657	2.09128	3.24116
			0.90125	2.96552	4.0262	2.58149	4.49796	3.63936	4.49665	3.48831	2.0288	3.26041
			0.89837	2.91497	4.1047	2.45653	4.42329	3.55516	4.6862	3.41659	1.93444	3.45874
			0.89549	2.90893	4.27263	2.07501	4.35503	3.51958	4.6974	3.28579	1.93906	3.30553
			0.89262	2.92681	4.17591	2.19974	4.38292	3.43885	5.16292	3.32312	1.87794	3.22514
			0.88974	2.93795	4.03263	2.26976	4.30809	3.51969	4.70206	3.31349	1.79545	3.21868
			0.88686	2.86952	4.05254	2.24281	4.25554	3.58058	4.60026	3.35531	1.90751	3.32009
			0.88398	2.88172	4.11959	2.44444	4.13173	3.6423	4.50816	3.25539	1.93515	3.4788
			0.8811	2.92593	4.19654	2.31907	4.31908	3.59686	4.43294	3.30721	1.96624	3.51731
			0.87822	2.91018	3.89214	2.16101	4.15347	3.52076	4.23512	3.24965	1.9795	3.2815
			0.87534	2.92015	3.87455	2.02505	4.26662	3.53628	4.38536	3.19635	1.98071	3.31535
			0.87247	2.87088	4.05409	2.17992	4.27832	3.54742	4.37776	3.166	2.09191	3.27249
			0.86959	2.83499	3.88139	2.07629	4.1707	3.53727	4.49908	3.22284	1.95133	3.319
			0.86671	2.92429	3.58623	1.89412	4.10249	3.53164	4.39722	3.24666	1.96846	3.30936
			0.86383	2.92258	3.63883	2.02401	4.22174	3.55404	4.44965	3.32577	2.02216	3.3202
			0.86095	2.79226	3.60262	2.08177	4.33602	3.57456	4.37429	3.39497	1.95223	3.15599
			0.85807	2.77709	3.62066	2.11141	3.96378	3.51372	4.30611	3.32434	1.96015	3.23672
			0.85519	2.79841	3.63347	2.24036	4.15489	3.47037	4.25748	3.20762	1.91627	3.21142
			0.85232	2.85376	3.66934	1.90457	4.54245	3.42031	4.20559	3.17612	2.0111	3.3561
			0.84944	2.8098	3.7135	1.98367	4.51235	3.39443	4.37227	3.30025	1.99602	3.16514
			0.84656	2.75579	3.53546	1.88918	4.63491	3.46065	4.34098	3.33001	1.96802	3.19719
			0.84368	2.74637	3.40358	1.98471	4.36112	3.46573	4.3035	3.31743	2.08602	3.36856
			0.8408	2.84801	3.36723	2.08423	4.48352	3.42164	4.26104	3.43903	2.08554	3.10875
			0.83792	2.89104	3.42135	2.25853	4.33484	3.53361	4.30444	3.37842	2.13251	3.14033
			0.83504	2.80539	3.47868	2.3536	4.38628	3.51517	4.271	3.29365	2.22651	3.12317
			0.83216	2.7029	3.38216	2.07576	4.612	3.47873	4.05105	3.29215	2.22897	3.30958
			0.82929	2.79202	3.53333	1.93277	4.31188	3.45095	4.14984	3.23785	2.22753	3.3615
			0.82641	2.85797	3.46819	1.94395	4.59017	3.3944	4.19977	3.26454	2.24098	3.32524
			0.82353	2.76594	3.36736	2.10169	4.6432	3.39259	4.27259	3.31279	2.28286	3.28431
			0.82065	2.6788	3.26955	2.07739	4.57339	3.36085	4.22075	3.19888	2.2941	3.29949
			0.81777	2.75877	3.3003	2.10672	4.40924	3.43281	4.15264	3.19129	2.13322	3.39044
			0.81489	2.81701	3.30408	2.21785	4.54524	3.47868	4.15388	3.48574	2.36116	3.24496
			0.81201	2.76264	3.29865	2.17424	4.4996	3.38701	4.14813	3.5194	2.37343	3.25641
			0.80914	2.66704	3.30451	2.27816	4.49524	3.40568	4.16672	3.18172	2.46581	3.26028
			0.80626	2.71897	3.25143	2.16521	4.52188	3.38467	4.1803	3.21355	2.59756	3.16608
			0.80338	2.78975	3.28075	2.17912	4.481	3.56091	4.23673	3.26629	2.6797	3.21562
			0.8005	2.78228	3.32712	2.07921	4.60072	3.51518	4.11938	3.31007	2.71329	3.35529
			0.79762	2.69561	3.30225	2.20479	4.5753	3.32444	4.10023	3.31479	2.5774	3.34155
			0.79474	2.70017	3.2337	2.32226	4.55035	3.27666	4.05773	3.33758	2.6861	3.35387
			0.79187	2.77669	3.36574	2.39288	4.36344	3.45044	4.08106	3.35522	2.76079	3.18296
			0.78899	2.74253	3.35493	2.13819	4.37426	3.51374	4.19852	3.33748	2.7733	3.09924
			0.78611	2.64175	3.29884	2.22671	4.21622	3.43519	4.11919	3.30178	2.77371	3.09141
			0.78323	2.67751	3.29681	2.35333	4.15108	3.40381	4.11909	3.24547	2.80421	3.28053
			0.78035	2.68945	3.36972	2.15499	4.18258	3.50323	4.14966	3.21498	2.9199	3.14485
			0.77747	2.6991	3.39925	2.28735	4.35502	3.49058	4.06321	3.31784	2.96375	3.12345
			0.77459	2.64533	3.35558	2.29835	4.39284	3.39915	4.02308	3.2877	3.00877	3.15288
			0.77172	2.63711	3.35829	2.25092	4.32155	3.30457	4.12123	3.27151	2.88225	3.23185
			0.76884	2.66362	3.2887	2.29648	4.27427	3.31674	4.08202	3.21011	2.94264	3.21325
			0.76596	2.6963	3.33693	2.16755	4.29268	3.46089	4.15011	3.30967	3.01145	3.14621
			0.76308	2.62842	3.42021	2.14792	4.22375	3.38803	4.00994	3.45102	3.21546	3.1629
			0.7602	2.60281	3.36598	2.19348	4.31842	3.26751	4.05653	3.3051	3.1784	3.17719
			0.75732	2.61521	3.3687	2.11937	4.23549	3.35386	4.08453	3.27293	3.16814	3.16438
			0.75444	2.64443	3.34807	2.17546	4.296	3.44389	4.10505	3.42087	3.31033	3.16579
			0.75157	2.62595	3.31506	2.19236	4.25433	3.43931	4.0056	3.22755	3.33039	3.1833
			0.74869	2.61181	3.33299	2.24316	4.19138	3.33382	3.99427	3.26554	3.27962	3.20545
			0.74581	2.60738	3.33191	2.29123	4.2043	3.30551	4.00327	3.17246	3.33061	3.07663
			0.74293	2.64452	3.27464	2.15985	4.26963	3.35646	4.03955	3.14296	3.48769	3.09503
			0.74005	2.62643	3.1906	2.20199	4.04616	3.34367	4.04967	3.16281	3.3757	3.1049
			0.73717	2.58809	3.37211	2.2358	4.18709	3.29738	4.08665	3.25807	3.51321	3.18331
			0.73429	2.51534	3.30787	2.2185	4.07265	3.32752	4.03356	3.19453	3.43168	3.07702
			0.73141	2.52994	3.2377	2.25441	4.02397	3.37808	4.04886	3.10252	3.38544	2.98914
			0.72854	2.57778	3.22664	2.50052	4.19593	3.4208	4.03893	3.09905	3.38882	3.13742
			0.72566	2.61134	3.27367	2.45782	4.07163	3.36331	3.9796	3.15893	3.56703	3.21955
			0.72278	2.55647	3.32333	2.40416	4.14705	3.29755	4.05926	3.13722	3.76948	3.18286
			0.7199	2.52064	3.25641	2.45073	3.99848	3.33432	3.94136	3.11004	3.78688	3.08914
			0.71702	2.57397	3.13219	2.47603	4.08587	3.3698	3.95475	3.07188	3.70704	3.12992
			0.71414	2.5726	3.2531	2.32404	4.05217	3.41423	3.88955	3.07481	3.71279	3.20341
			0.71126	2.52675	3.43196	2.45615	4.0626	3.43415	3.9868	3.12933	3.61578	3.17315
			0.70839	2.52227	3.35644	2.42792	3.93651	3.46204	4.01013	3.06318	3.77246	3.04364
			0.70551	2.5068	3.14685	2.43108	3.82799	3.39905	3.98998	3.00994	3.74558	3.01342
			0.70263	2.45851	3.22294	2.4242	3.85807	3.42045	4.05289	3.0215	3.63871	3.17059
			0.69975	2.44098	3.33222	2.45359	3.95742	3.46924	3.96515	3.0543	3.63909	3.21415
			0.69687	2.46237	3.26885	2.40966	3.93484	3.43217	3.91905	2.95395	3.62659	3.14332
			0.69399	2.51258	3.19607	2.42916	3.94239	3.3814	3.93356	2.93126	3.62748	3.12819
			0.69111	2.46479	3.26455	2.45443	3.82831	3.4577	3.94513	2.92293	3.67984	3.18418
			0.68824	2.44739	3.2816	2.49401	3.60094	3.49611	3.94352	2.92935	3.71457	3.15594
			0.68536	2.44317	3.27036	2.4416	3.57327	3.5356	3.9338	2.95225	3.64111	3.21672
			0.68248	2.47119	3.21392	2.37039	3.59766	3.51289	3.99217	2.8727	3.5757	3.15244
			0.6796	2.43908	3.13494	2.46235	3.46078	3.53639	3.96399	2.86467	3.56753	3.08665
			0.67672	2.37629	3.18246	2.4275	3.59976	3.51565	4.02553	2.85032	3.61045	3.178
			0.67384	2.36461	3.22582	2.35446	3.50799	3.49848	3.94151	2.80779	3.56712	3.24904
			0.67096	2.41737	3.18199	2.34068	3.56122	3.44905	3.92532	2.82174	3.52213	3.10081
			0.66809	2.40958	3.22555	2.39346	3.54321	3.40223	3.87766	2.7671	3.5885	3.03305
			0.66521	2.36766	3.24366	2.44274	3.67326	3.36887	3.91298	2.79004	3.45951	3.00521
			0.66233	2.33971	3.29591	2.35108	3.50445	3.48917	3.89718	2.80818	3.37546	3.12454
			0.65945	2.36783	3.27578	2.30181	3.32458	3.49203	3.87169	2.76557	3.384	3.07444
			0.65657	2.37647	3.26921	2.39893	3.42687	3.38618	3.91447	2.72017	3.30235	2.96733
			0.65369	2.28546	3.28154	2.39303	3.41857	3.38861	3.93332	2.72655	3.203	2.95261
			0.65081	2.28636	3.28848	2.35771	3.46235	3.3933	3.94534	2.70101	3.25014	3.02982
			0.64793	2.33969	3.25201	2.36638	3.53167	3.35406	3.83801	2.76469	3.31473	3.04435
			0.64506	2.37576	3.26769	2.37439	3.37308	3.28306	3.89738	2.68521	3.23148	3.02222
			0.64218	2.30909	3.28205	2.21657	3.29801	3.25714	3.89759	2.71551	3.23533	3.02568
			0.6393	2.27207	3.31741	2.16596	3.39703	3.30735	3.85178	2.73287	3.14709	3.05474
			0.63642	2.29831	3.29281	2.14093	3.12746	3.28973	3.71662	2.76059	3.07543	3.00851
			0.63354	2.37701	3.28703	2.21672	3.01953	3.253	3.81637	2.78691	2.99111	2.87905
			0.63066	2.30522	3.32641	2.26638	2.8901	3.23116	3.84065	2.67172	2.93935	2.84721
			0.62778	2.23713	3.26157	2.22433	3.13262	3.14122	3.82583	2.71218	2.91035	2.85302
			0.62491	2.26102	3.16989	2.19247	3.0282	3.08691	3.84617	2.67201	2.90087	2.89615
			0.62203	2.32565	3.14846	2.21797	2.80957	3.00767	3.83714	2.72415	2.86859	2.89359
			0.61915	2.28554	3.12418	2.17886	2.89951	2.98478	3.80691	2.75485	2.83061	2.81837
			0.61627	2.24246	3.1082	2.09909	2.9427	2.95518	3.70857	2.72653	2.72544	2.76075
			0.61339	2.26491	3.11675	2.12054	2.99961	2.96263	3.5576	2.74468	2.69775	2.75377
			0.61051	2.35361	3.07948	2.16779	2.88981	2.91064	3.69088	2.80003	2.63002	2.82131
			0.60764	2.3389	2.99338	2.07324	2.8267	2.90097	3.75591	2.78442	2.64198	2.84101
			0.60476	2.25493	2.99939	1.97328	2.85321	2.86405	3.71338	2.70655	2.54599	2.70362
			0.60188	2.1949	3.02905	1.94918	2.96781	2.80085	3.63031	2.69025	2.56232	2.63981
			0.599	2.29347	2.95237	2.01488	2.79098	2.76327	3.61605	2.62145	2.5406	2.77772
			0.59612	2.29218	2.91343	1.94316	2.76796	2.71739	3.62085	2.70659	2.57184	2.81481
			0.59324	2.23543	2.91765	1.91035	2.77189	2.67261	3.67051	2.76729	2.54546	2.73254
			0.59036	2.18718	2.90134	1.87003	2.89019	2.63849	3.64342	2.68566	2.46579	2.63784
			0.58748	2.27933	2.88767	1.95574	2.77986	2.624	3.59767	2.68651	2.39999	2.68666
			0.58461	2.35991	2.74688	1.95232	2.59474	2.61391	3.55128	2.66673	2.42199	2.74025
			0.58173	2.29567	2.71636	1.85612	2.95414	2.56555	3.6244	2.71785	2.36101	2.71215
			0.57885	2.25853	2.78425	1.82652	3.12027	2.48862	3.64426	2.64629	2.36158	2.66109
			0.57597	2.23874	2.71451	1.84977	2.87791	2.46006	3.63299	2.62279	2.31278	2.61345
			0.57309	2.30182	2.58846	1.84941	2.52361	2.38941	3.64748	2.66166	2.37701	2.70985
			0.57021	2.23326	2.50249	1.80355	2.84443	2.37266	3.62065	2.69486	2.34897	2.65931
			0.56733	2.19599	2.58764	1.76619	2.96931	2.35343	3.64707	2.66892	2.32492	2.64918
			0.56446	2.20203	2.64462	1.77412	2.74612	2.33589	3.55829	2.56921	2.33564	2.65075
			0.56158	2.26882	2.55294	1.75567	2.61852	2.34115	3.58108	2.56911	2.30766	2.65077
			0.5587	2.28561	2.40736	1.79775	2.64251	2.371	3.55496	2.82039	2.3372	2.59167
			0.55582	2.26982	2.40937	1.70586	2.67011	2.28487	3.60709	2.79087	2.26324	2.58904
			0.55294	2.31172	2.43652	1.72709	2.55202	2.25298	3.58513	2.53066	2.26644	2.55172
			0.55006	2.316	2.47658	1.72678	2.59772	2.2331	3.62512	2.48393	2.25348	2.58661
			0.54718	2.26282	2.41289	1.70011	2.45636	2.20902	3.59382	2.58817	2.33814	2.52904
			0.5443	2.23632	2.3721	1.69074	2.44997	2.22443	3.54122	2.59068	2.38733	2.57226
			0.54143	2.27059	2.36617	1.58662	2.54179	2.17824	3.54239	2.47159	2.35904	2.68783
			0.53855	2.29496	2.3649	1.62548	2.49336	2.17922	3.549	2.35387	2.3312	2.71432
			0.53567	2.26122	2.29448	1.58902	2.40734	2.21763	3.55249	2.37872	2.25359	2.62895
			0.53279	2.26316	2.29778	1.60314	2.34042	2.18673	3.50234	2.39106	2.36685	2.54794
			0.52991	2.34105	2.28948	1.57675	2.44105	2.17629	3.44062	2.33658	2.31644	2.52162
			0.52703	2.34989	2.30254	1.59055	2.58099	2.11921	3.38714	2.3481	2.36469	2.55226
			0.52415	2.28223	2.28375	1.63434	2.65683	2.14067	3.372	2.31085	2.39233	2.54647
			0.52128	2.23682	2.23664	1.63949	2.69227	2.17039	3.38333	2.31746	2.39995	2.52395
			0.5184	2.27609	2.26438	1.58605	2.59463	2.13817	3.3755	2.30497	2.35642	2.53263
			0.51552	2.30808	2.28696	1.53484	2.52161	2.12218	3.37495	2.25401	2.34025	2.56435
			0.51264	2.28024	2.28888	1.53433	2.5621	2.13386	3.42326	2.20647	2.39662	2.54358
			0.50976	2.27559	2.25008	1.59408	2.50459	2.11455	3.44404	2.24789	2.33717	2.46998
			0.50688	2.31883	2.25489	1.55661	2.41564	2.10337	3.31022	2.25865	2.44637	2.52274
			0.50401	2.36761	2.26904	1.52314	2.44385	2.07427	3.25863	2.16902	2.4523	2.53658
			0.50113	2.3265	2.28395	1.54031	2.61465	2.06061	3.26724	2.19541	2.41777	2.53186
			0.49825	2.3364	2.24679	1.53918	2.53205	2.05659	3.25537	2.15706	2.52496	2.5434
			0.49537	2.31749	2.26503	1.57418	2.50125	2.09912	3.27351	2.13163	2.48007	2.51279
			0.49249	2.31177	2.22348	1.57244	2.39418	2.11612	3.25672	2.13628	2.46574	2.58432
			0.48961	2.27875	2.206	1.51816	2.57922	2.0562	3.205	2.07254	2.51985	2.60719
			0.48673	2.31986	2.24288	1.5491	2.60706	1.97132	3.22556	2.10016	2.50923	2.53793
			0.48386	2.32863	2.29244	1.52235	2.47835	1.97938	3.12696	2.07518	2.54346	2.48958
			0.48098	2.31812	2.29067	1.5294	2.48715	2.0203	3.03525	2.10977	2.53167	2.48698
			0.4781	2.28915	2.30866	1.50575	2.49684	2.00446	3.00275	2.14835	2.51769	2.52044
			0.47522	2.32928	2.31799	1.49862	2.57226	2.00106	3.048	2.16088	2.58447	2.48877
			0.47234	2.34317	2.35126	1.55052	2.59002	2.0654	3.0566	2.13666	2.59866	2.48239
			0.46946	2.32697	2.28618	1.503	2.48635	2.00116	2.9543	2.17207	2.52159	2.4748
			0.46658	2.24571	2.22542	1.47236	2.49201	1.96166	2.97673	2.16011	2.53455	2.53443
			0.4637	2.25182	2.25832	1.47919	2.54416	1.99128	2.95552	2.20689	2.59367	2.60722
			0.46083	2.28425	2.27116	1.43975	2.52388	2.00801	2.90882	2.14685	2.6673	2.49505
			0.45795	2.30499	2.28288	1.44525	2.48321	2.01832	2.90976	1.98839	2.75424	2.43266
			0.45507	2.29336	2.2673	1.48449	2.51445	2.03177	2.89188	2.08791	2.58892	2.49222
			0.45219	2.26713	2.28687	1.4433	2.5242	2.02766	2.84481	2.08924	2.49206	2.51595
			0.44931	2.27238	2.40213	1.47225	2.48405	2.0338	2.84054	2.04523	2.84356	2.45497
			0.44643	2.24072	2.38996	1.46791	2.42421	2.05275	2.80488	2.08033	2.76733	2.43201
			0.44356	2.19714	2.37946	1.42313	2.42922	2.07202	2.76765	2.10988	2.74896	2.49745
			0.44068	2.14335	2.32999	1.49559	2.42641	2.07406	2.82454	2.15338	2.74644	2.496
			0.4378	2.1538	2.36578	1.45631	2.47285	2.03677	2.85502	2.10142	2.74685	2.49038
			0.43492	2.19054	2.36487	1.45524	2.47579	2.03265	2.84745	2.09127	2.7958	2.45983
			0.43204	2.17915	2.35259	1.46844	2.42043	2.00045	2.75374	2.14187	2.87508	2.46098
			0.42916	2.17989	2.33789	1.47831	2.35533	2.01239	2.77742	2.16402	2.97064	2.3977
			0.42628	2.1451	2.41455	1.49506	2.45896	2.02416	2.70636	2.14	3.01454	2.34688
			0.4234	2.15542	2.42828	1.53573	2.40896	2.00494	2.66774	2.11718	3.09372	2.31121
			0.42053	2.14318	2.37894	1.55188	2.37974	2.00133	2.59369	2.15643	3.07173	2.33512
			0.41765	2.09378	2.39942	1.49552	2.46008	2.01284	2.56421	2.18233	3.12947	2.32041
			0.41477	2.07374	2.44947	1.5351	2.46447	2.03314	2.62882	2.19406	3.18797	2.31693
			0.41189	2.05273	2.45191	1.52404	2.56116	2.00104	2.59005	2.14758	3.23219	2.29342
			0.40901	2.06498	2.45911	1.49524	2.57217	1.95722	2.58892	2.14169	3.21431	2.29445
			0.40613	2.05089	2.46988	1.53893	2.37481	2.01135	2.53947	2.2125	3.35602	2.29042
			0.40325	2.05809	2.47743	1.52431	2.30816	2.02828	2.525	2.24323	3.46086	2.20699
			0.40037	2.05263	2.42265	1.5086	2.46446	2.0386	2.51852	2.1952	3.53169	2.16289
			0.3975	2.03233	2.405	1.59664	2.33893	2.01936	2.4628	2.20837	3.57589	2.21701
			0.39462	2.03561	2.42083	1.61097	2.42315	2.0309	2.48046	2.26221	3.65481	2.20936
			0.39174	2.00992	2.44786	1.61447	2.5458	2.0302	2.42213	2.3039	3.6964	2.16422
			0.38886	1.99029	2.51423	1.55615	2.59105	2.0737	2.36284	2.31711	3.74119	2.11091
			0.38598	1.96797	2.48354	1.59845	2.46614	2.06042	2.40478	2.27134	3.82497	2.1254
			0.3831	1.98374	2.45732	1.58312	2.38836	2.03915	2.35803	2.19142	3.9034	2.1016
			0.38023	1.98948	2.47055	1.58997	2.44106	2.02601	2.33753	2.31452	3.91363	2.14497
			0.37735	1.95227	2.52819	1.59739	2.42882	2.03557	2.29505	2.32673	4.02122	2.08374
			0.37447	1.94864	2.46951	1.6295	2.3907	2.03793	2.28702	2.36191	4.07786	2.00444
			0.37159	1.92215	2.42005	1.67154	2.34556	2.06726	2.2868	2.326	4.08203	2.01891
			0.36871	1.93843	2.37594	1.64801	2.42877	2.05007	2.2973	2.3734	4.14563	2.04749
			0.36583	1.94265	2.39998	1.66305	2.39082	2.04377	2.27398	2.4177	4.27786	1.9782
			0.36295	1.93869	2.42937	1.65993	2.36917	1.99788	2.23189	2.42548	4.29308	2.00042
			0.36007	1.90936	2.42019	1.66081	2.34759	1.98465	2.2586	2.36533	4.23141	1.97927
			0.3572	1.90287	2.37262	1.6318	2.41767	2.02885	2.23475	2.37774	4.28636	1.9569
			0.35432	1.89486	2.35294	1.7701	2.47943	2.03508	2.16743	2.37603	4.29997	1.89714
			0.35144	1.88456	2.31717	1.88917	2.37595	2.06701	2.12115	2.37608	4.28666	1.91334
			0.34856	1.87426	2.31464	1.70038	2.26988	2.10492	2.13905	2.36819	4.39374	1.87381
			0.34568	1.88003	2.26499	1.68403	2.25976	2.18009	2.14623	2.39	4.43517	1.89083
			0.3428	1.87716	2.18235	1.67114	2.29657	2.1859	2.13317	2.39155	4.37066	1.95598
			0.33993	1.88294	2.21347	1.70108	2.34452	2.14631	2.09925	2.3746	4.39406	1.94696
			0.33705	1.87016	2.25186	1.61633	2.30961	2.1534	2.07482	2.32704	4.31272	1.88953
			0.33417	1.86041	2.20187	1.6507	2.33955	2.17978	2.07174	2.33917	4.18874	1.86714
			0.33129	1.8356	2.15176	1.70143	2.29151	2.13938	2.03538	2.3747	4.2283	1.82761
			0.32841	1.84315	2.11384	1.66419	2.25723	2.13472	1.98244	2.35556	4.26552	1.87732
			0.32553	1.79969	2.09767	1.62289	2.16412	2.11494	1.96592	2.29929	4.18948	1.85762
			0.32265	1.77008	2.0705	1.59185	2.0753	2.12823	1.94147	2.27735	4.15048	1.81626
			0.31977	1.79864	2.03603	1.60588	2.00816	2.18074	1.89312	2.27942	4.09134	1.82862
			0.3169	1.76889	1.99392	1.56451	2.06913	2.19839	1.88602	2.2633	3.95776	1.80416
			0.31402	1.75263	1.99255	1.57131	2.08363	2.19494	1.91967	2.20516	3.93803	1.83994
			0.31114	1.74073	1.96075	1.58027	2.05171	2.20798	1.85986	2.11092	3.91013	1.85001
			0.30826	1.77551	1.88281	1.57892	2.02866	2.23391	1.84758	2.14071	3.75998	1.83051
			0.30538	1.74923	1.85556	1.56546	2.02541	2.23151	1.8305	2.16405	3.66776	1.81889
			0.3025	1.70202	1.86071	1.52658	2.02042	2.18317	1.86808	2.10414	3.65481	1.86287
			0.29962	1.69001	1.85944	1.48653	2.08166	2.14914	1.8303	2.02906	3.49807	1.85316
			0.29675	1.70301	1.78183	1.44811	2.04792	2.15949	1.84952	2.04134	3.38221	1.85222
			0.29387	1.67944	1.71983	1.48635	1.95656	2.16799	1.83332	2.0378	3.37359	1.85222
			0.29099	1.64255	1.7446	1.44122	1.92432	2.17999	1.82313	1.99069	3.27995	1.86716
			0.28811	1.63796	1.75153	1.37959	1.92646	2.20291	1.78536	1.89365	3.14129	1.8873
			0.28523	1.67949	1.69965	1.37606	1.94385	2.16057	1.78472	1.90537	2.9521	1.89783
			0.28235	1.65121	1.63018	1.41784	1.92687	2.16743	1.74185	1.90056	2.83691	1.89258
			0.27947	1.60675	1.62976	1.41072	1.99635	2.17622	1.72187	1.85689	2.78644	1.9162
			0.2766	1.55968	1.68481	1.32384	1.94934	2.14787	1.69938	1.78269	2.76252	1.89339
			0.27372	1.6021	1.64842	1.31552	1.88331	2.1044	1.69766	1.77826	2.68229	1.91257
			0.27084	1.63492	1.58084	1.39716	1.91748	2.10872	1.6725	1.77792	2.6025	1.89686
			0.26796	1.57875	1.55621	1.38559	1.85531	2.10941	1.66297	1.72693	2.48179	1.9082
			0.26508	1.52916	1.61329	1.32367	1.83274	2.06507	1.66841	1.66786	2.32946	1.95918
			0.2622	1.5564	1.59354	1.22418	1.81562	1.99669	1.65123	1.6742	2.26084	1.95384
			0.25932	1.54718	1.5569	1.24958	1.83397	1.99753	1.58745	1.62276	2.18924	1.97238
			0.25645	1.50733	1.54814	1.29667	1.87492	2.00222	1.62327	1.61526	2.06815	1.92069
			0.25357	1.48211	1.54231	1.25602	1.90436	1.987	1.60741	1.56935	1.90122	1.93468
			0.25069	1.50571	1.54427	1.21986	1.8269	1.95883	1.59936	1.57408	1.78441	1.94847
			0.24781	1.49126	1.4942	1.18565	1.75526	1.95941	1.59923	1.56656	1.82175	1.95883
			0.24493	1.49344	1.46678	1.10018	1.74306	1.95731	1.55661	1.53126	1.77222	1.90036
			0.24205	1.45285	1.48476	1.0863	1.74022	1.93806	1.58607	1.4701	1.7571	1.87551
			0.23917	1.44382	1.49051	1.07186	1.7848	1.92423	1.53661	1.46912	1.70155	1.89871
			0.23629	1.4363	1.47966	1.08257	1.77976	1.90057	1.52094	1.47895	1.6756	1.8982
			0.23342	1.41193	1.48156	1.10722	1.74597	1.87298	1.51769	1.46688	1.63085	1.86903
			0.23054	1.39461	1.49642	1.0926	1.67594	1.84064	1.53845	1.43251	1.56193	1.8403
			0.22766	1.40563	1.4708	1.07019	1.71004	1.80883	1.52512	1.4079	1.48277	1.80429
			0.22478	1.3936	1.47413	1.07066	1.7289	1.79422	1.50856	1.42023	1.44945	1.81234
			0.2219	1.39615	1.46938	1.08771	1.70026	1.75529	1.50604	1.41874	1.41977	1.78089
			0.21902	1.37161	1.48374	1.066	1.64593	1.75509	1.51271	1.39313	1.39979	1.73863
			0.21615	1.38025	1.45693	1.04255	1.67341	1.74209	1.50229	1.36026	1.3513	1.72248
			0.21327	1.36637	1.43778	1.05494	1.67234	1.74055	1.49729	1.35916	1.32636	1.70558
			0.21039	1.3618	1.44223	1.07133	1.62808	1.72614	1.50476	1.3899	1.2868	1.71219
			0.20751	1.35255	1.45968	1.06041	1.66026	1.6755	1.49753	1.35874	1.27526	1.67874
			0.20463	1.31645	1.47428	1.04701	1.66418	1.65003	1.49573	1.34547	1.26307	1.63984
			0.20175	1.28921	1.42211	1.05116	1.66193	1.64935	1.47552	1.34852	1.24149	1.64336
			0.19887	1.28153	1.41524	1.07067	1.59883	1.61344	1.49437	1.34662	1.24502	1.6284
			0.196	1.29497	1.42526	1.04383	1.60615	1.57084	1.46357	1.31978	1.27793	1.59568
			0.19312	1.29246	1.44208	1.02592	1.6008	1.56899	1.43539	1.31316	1.23208	1.55418
			0.19024	1.2981	1.42473	1.0242	1.58998	1.55134	1.43808	1.31218	1.18439	1.53306
			0.18736	1.27738	1.42967	1.03104	1.53898	1.5434	1.43263	1.30694	1.17304	1.51994
			0.18448	1.29035	1.44392	1.04341	1.52918	1.54006	1.46937	1.30866	1.14491	1.51357
			0.1816	1.26564	1.46351	1.01674	1.54508	1.49357	1.4324	1.29329	1.15483	1.48243
			0.17872	1.24768	1.4337	1.0238	1.55788	1.45694	1.3929	1.28433	1.12839	1.48034
			0.17585	1.27935	1.40749	1.04075	1.55937	1.44607	1.4018	1.27144	1.12836	1.44686
			0.17297	1.25547	1.42657	1.0474	1.51235	1.4446	1.3888	1.26225	1.13929	1.42729
			0.17009	1.24581	1.43973	1.01838	1.49717	1.43534	1.38053	1.24982	1.14551	1.3939
			0.16721	1.24654	1.41041	1.03288	1.48977	1.43678	1.35405	1.24617	1.14126	1.38049
			0.16433	1.24478	1.37568	1.02083	1.51747	1.42156	1.31775	1.22615	1.12308	1.36386
			0.16145	1.23833	1.38984	1.03346	1.48028	1.39984	1.33713	1.22379	1.08639	1.33203
			0.15857	1.20385	1.43399	1.01628	1.48092	1.37766	1.30814	1.22059	1.08556	1.31506
			0.1557	1.24411	1.41636	1.01015	1.44423	1.376	1.32365	1.2066	1.08449	1.31876
			0.15282	1.24139	1.37897	1.00297	1.46838	1.37596	1.30499	1.18322	1.10981	1.29226
			0.14994	1.22655	1.37258	1.01564	1.47691	1.36073	1.31107	1.19998	1.09187	1.27397
			0.14706	1.19907	1.41091	1.00872	1.48867	1.33505	1.29727	1.21386	1.07271	1.25135
			0.14418	1.23138	1.41384	0.99135	1.45183	1.32866	1.27527	1.21744	1.0746	1.2421
			0.1413	1.20047	1.3901	0.9729	1.4553	1.32769	1.26259	1.19722	1.07231	1.23652
			0.13842	1.19885	1.35129	1.0021	1.45822	1.30932	1.25755	1.20534	1.07694	1.19808
			0.13554	1.14709	1.36884	0.98039	1.41466	1.33014	1.25535	1.19753	1.05101	1.18261
			0.13267	1.182	1.3557	0.97768	1.45631	1.31811	1.23248	1.20876	1.06313	1.19863
			0.12979	1.18175	1.3405	0.96821	1.43938	1.3195	1.22067	1.19914	1.05851	1.17905
			0.12691	1.19778	1.32556	1.00388	1.4079	1.31003	1.22311	1.19107	1.0627	1.15379
			0.12403	1.19926	1.34395	1.00675	1.41193	1.28154	1.21252	1.16622	1.04929	1.1442
			0.12115	1.20045	1.32587	0.98472	1.44008	1.28363	1.18436	1.18983	1.05398	1.14698
			0.11827	1.18527	1.32284	0.95855	1.40044	1.27791	1.20924	1.1864	1.04884	1.12134
			0.11539	1.18253	1.32247	0.9903	1.37819	1.28314	1.18841	1.18684	1.03319	1.1207
			0.11252	1.17855	1.32496	0.99128	1.39799	1.27951	1.17587	1.19829	1.03653	1.12371
			0.10964	1.17863	1.30513	0.98017	1.332	1.26544	1.17915	1.18023	1.03504	1.11053
			0.10676	1.16683	1.29815	0.97558	1.31658	1.2723	1.19363	1.18229	1.03495	1.11271
			0.10388	1.18164	1.28895	0.97366	1.34544	1.27997	1.17391	1.18725	1.07088	1.11195
			0.101	1.18018	1.27479	0.97417	1.33201	1.26939	1.16024	1.18874	1.05926	1.10103
			0.09812	1.17023	1.25733	0.96941	1.31792	1.25974	1.15435	1.20307	1.06187	1.07953
			0.09524	1.15456	1.24373	0.96741	1.30738	1.26999	1.1701	1.20005	1.06623	1.10928
			0.09237	1.15358	1.22161	0.97126	1.31887	1.26962	1.16188	1.21178	1.05358	1.09974
			0.08949	1.17989	1.20629	0.96847	1.32239	1.27149	1.17352	1.20592	1.05707	1.11011
			0.08661	1.18524	1.20347	0.96262	1.31488	1.25561	1.15881	1.21496	1.03171	1.10083
			0.08373	1.20212	1.18159	0.96612	1.2675	1.26576	1.17358	1.231	1.0558	1.10253
			0.08085	1.18721	1.17721	0.95314	1.28552	1.28744	1.15556	1.22152	1.05456	1.07628
			0.07797	1.18248	1.16437	0.93988	1.27885	1.27467	1.15012	1.23422	1.04291	1.07631
			0.07509	1.15329	1.14649	0.95167	1.27511	1.27727	1.1535	1.21476	1.05712	1.07687
			0.07222	1.18567	1.13258	0.94877	1.29653	1.28456	1.17461	1.23814	1.06143	1.07505
			0.06934	1.20142	1.12312	0.94495	1.30259	1.293	1.17773	1.24157	1.04178	1.05012
			0.06646	1.19112	1.10587	0.94539	1.27093	1.28009	1.18697	1.25485	1.02191	1.06482
			0.06358	1.18236	1.08513	0.95285	1.29401	1.281	1.15376	1.24365	1.02373	1.07667
			0.0607	1.20813	1.09294	0.9412	1.28126	1.28558	1.16374	1.26743	1.02614	1.07375
			0.05782	1.19506	1.08459	0.93021	1.24621	1.30844	1.14054	1.24534	1.00861	1.0569
			0.05494	1.18376	1.05207	0.92795	1.24985	1.28623	1.14953	1.24925	0.98298	1.05411
			0.05207	1.16658	1.06353	0.93697	1.25447	1.27152	1.13956	1.2181	0.98894	1.04525
			0.04919	1.17876	1.04528	0.94646	1.24703	1.27269	1.13084	1.21047	0.96751	1.04384
			0.04631	1.15267	1.05195	0.91622	1.25701	1.27048	1.12648	1.19233	0.99122	1.02024
			0.04343	1.14643	1.02593	0.92897	1.26446	1.25729	1.12232	1.18078	0.97084	1.03358
			0.04055	1.12509	1.02439	0.93878	1.26959	1.27747	1.09338	1.15824	0.98147	1.05549
			0.03767	1.13783	0.99908	0.94016	1.22643	1.25477	1.0988	1.16666	0.9618	1.0506
			0.03479	1.13635	1.00792	0.92426	1.19471	1.24756	1.10288	1.13445	0.95994	1.02724
			0.03191	1.14236	0.99193	0.91593	1.2148	1.23795	1.10118	1.13162	0.94443	1.04218
			0.02904	1.11078	0.98318	0.91774	1.23076	1.23828	1.13393	1.10968	0.96038	1.03578
			0.02616	1.11643	0.9738	0.93596	1.22514	1.22496	1.13362	1.10231	0.96673	1.03832
			0.02328	1.13219	0.98488	0.92286	1.22267	1.23194	1.06674	1.06113	0.93699	1.02606
			0.0204	1.12188	0.97723	0.92961	1.20411	1.23595	1.07238	1.08305	0.93365	1.01886
			0.01752	1.08223	0.976	0.9132	1.2303	1.24025	1.08697	1.06956	0.95499	1.01702
			0.01464	1.07927	0.95581	0.92759	1.2385	1.2293	1.06298	1.05959	0.95255	1.01648
			0.01176	1.07932	0.95352	0.92721	1.23083	1.24015	1.07886	1.04652	0.93714	1.0375
			0.00889	1.06626	0.94003	0.91985	1.25433	1.23171	1.07442	1.04237	0.93448	1.02259
			0.00601	1.04451	0.95092	0.91309	1.24947	1.24548	1.08121	1.05166	0.94947	1.02436
			0.00313	1.05917	0.93901	0.92568	1.23307	1.24248	1.07991	1.04505	0.93113	1.02371
			0.00025034	1.04242	0.94284	0.91006	1.24254	1.2528	1.0883	1.02577	0.93494	1.02484
			-0.00263	1.05209	0.94354	0.93216	1.23731	1.25611	1.08794	1.02327	0.94986	1.01489
			-0.00551	1.03195	0.96313	0.93657	1.22809	1.23595	1.10492	1.02905	0.92832	1.01003
			-0.00839	1.03727	0.95025	0.92433	1.24673	1.2148	1.09841	1.04091	0.93367	1.02024
			-0.01126	1.03215	0.96978	0.92921	1.26824	1.23019	1.1298	1.03829	0.92864	1.02273
			-0.01414	1.02331	0.97249	0.93596	1.27106	1.22983	1.12397	1.0338	0.94057	1.01396
			-0.01702	1.03258	0.96435	0.93311	1.24399	1.20724	1.12303	1.0281	0.93778	1.01448
			-0.0199	1.0202	0.96254	0.92397	1.26032	1.20888	1.12144	1.02108	0.9445	1.01861
			-0.02278	1.0239	0.96745	0.93025	1.25896	1.20078	1.13528	1.02933	0.95569	1.04267
			-0.02566	1.00919	0.96454	0.92604	1.23277	1.18162	1.12177	1.03077	0.94319	1.0506
			-0.02854	0.99667	0.98184	0.93399	1.27103	1.19771	1.11013	1.0475	0.93218	1.05293
			-0.03141	1.00128	1.00158	0.93782	1.28133	1.19596	1.10131	1.04901	0.93749	1.03109
			-0.03429	1.00417	1.00126	0.94856	1.26562	1.19327	1.09917	1.05412	0.94456	1.04215
			-0.03717	1.01217	1.00878	0.94957	1.27426	1.20907	1.10921	1.05673	0.96533	1.03015
			-0.04005	1.02871	1.01404	0.96284	1.26469	1.18691	1.14102	1.05225	0.95068	1.048
			-0.04293	1.03865	1.02099	0.96155	1.27158	1.17805	1.13524	1.05633	0.95838	1.03395
			-0.04581	1.04772	1.02096	0.97086	1.25881	1.16591	1.11842	1.08065	0.93124	1.05073
			-0.04869	1.03934	1.04347	0.97782	1.29333	1.17273	1.11171	1.08822	0.92335	1.06365
			-0.05156	1.05082	1.05216	0.97545	1.26574	1.17103	1.11705	1.10053	0.94893	1.07545
			-0.05444	1.04321	1.05571	0.9479	1.27577	1.16626	1.11415	1.08856	0.96246	1.09207
			-0.05732	1.07207	1.0697	0.95301	1.27373	1.17356	1.13408	1.11586	0.94599	1.09049
			-0.0602	1.05871	1.0959	0.94379	1.28061	1.1985	1.12917	1.12249	0.95184	1.09745
			-0.06308	1.0656	1.1186	0.96721	1.27727	1.18864	1.13785	1.13856	0.96301	1.12159
			-0.06596	1.0823	1.12852	0.97834	1.30659	1.18307	1.12545	1.13034	0.97758	1.1131
			-0.06884	1.09997	1.13887	0.97945	1.32727	1.20908	1.13113	1.15117	0.98684	1.12656
			-0.07171	1.11511	1.14935	0.99087	1.31717	1.19557	1.127	1.14422	1.01292	1.13212
			-0.07459	1.12652	1.17026	1.00911	1.30153	1.19434	1.13823	1.17661	0.99823	1.16963
			-0.07747	1.12502	1.18681	1.00263	1.32407	1.21494	1.1338	1.18262	1.00951	1.16037
			-0.08035	1.12311	1.18728	0.99843	1.36426	1.20858	1.15457	1.18454	1.01659	1.15741
			-0.08323	1.13956	1.20873	0.99532	1.37678	1.2005	1.14875	1.18113	1.0342	1.18575
			-0.08611	1.14933	1.20771	1.01084	1.3775	1.20973	1.17102	1.2045	1.04444	1.20355
			-0.08899	1.15991	1.21967	1.0066	1.38738	1.21825	1.18656	1.21349	1.07525	1.21106
			-0.09186	1.17345	1.23785	1.01968	1.40894	1.2216	1.1981	1.23453	1.06249	1.19413
			-0.09474	1.18298	1.23844	1.02636	1.44879	1.23482	1.20555	1.25757	1.0624	1.20329
			-0.09762	1.19654	1.23711	1.02947	1.42633	1.22949	1.18586	1.27342	1.06107	1.20226
			-0.1005	1.20674	1.26827	0.9892	1.42583	1.24874	1.20237	1.26347	1.10915	1.22289
			-0.10338	1.21173	1.3097	0.98593	1.45218	1.25247	1.22712	1.27495	1.11297	1.22473
			-0.10626	1.22001	1.31035	0.99546	1.46039	1.27055	1.22534	1.29112	1.1074	1.26163
			-0.10914	1.23124	1.31005	1.01227	1.50255	1.27376	1.23328	1.30988	1.12164	1.27093
			-0.11202	1.26091	1.33451	1.01473	1.5377	1.28381	1.24101	1.31422	1.14845	1.26346
			-0.11489	1.25651	1.33765	1.00125	1.59231	1.30518	1.23426	1.31466	1.17255	1.2653
			-0.11777	1.27473	1.35927	1.02342	1.579	1.34029	1.27311	1.344	1.17953	1.25786
			-0.12065	1.27617	1.36771	1.0387	1.56828	1.33973	1.26778	1.36089	1.19054	1.26162
			-0.12353	1.28026	1.37332	1.02817	1.58139	1.33912	1.27278	1.38327	1.1887	1.30495
			-0.12641	1.28562	1.39766	1.02524	1.61929	1.37446	1.26956	1.40917	1.22081	1.29444
			-0.12929	1.33191	1.41479	1.03456	1.66907	1.37271	1.28599	1.40863	1.25292	1.37592
			-0.13217	1.36591	1.41733	1.05069	1.72126	1.37473	1.28226	1.43578	1.25424	1.4051
			-0.13504	1.35016	1.44169	1.05739	1.73038	1.37443	1.31608	1.45069	1.25728	1.40952
			-0.13792	1.35712	1.44625	1.04485	1.77927	1.41096	1.32008	1.48393	1.26963	1.43654
			-0.1408	1.36459	1.45322	1.05602	1.7918	1.41	1.31608	1.49098	1.28546	1.37486
			-0.14368	1.38201	1.45016	1.04398	1.8164	1.4447	1.34699	1.51936	1.29835	1.33332
			-0.14656	1.3891	1.48058	1.07022	1.84869	1.45204	1.36592	1.54664	1.30845	1.32683
			-0.14944	1.41836	1.48881	1.05375	1.83711	1.47971	1.36589	1.57629	1.32318	1.32357
			-0.15232	1.45737	1.499	1.08054	1.86364	1.48029	1.38242	1.59624	1.35296	1.35046
			-0.15519	1.45362	1.50555	1.05972	1.90957	1.49786	1.3914	1.57084	1.38313	1.38472
			-0.15807	1.48443	1.52939	1.0714	1.98603	1.5048	1.4357	1.60251	1.39423	1.37071
			-0.16095	1.49575	1.54237	1.08846	2.04495	1.51878	1.45475	1.64853	1.40944	1.37953
			-0.16383	1.52595	1.54507	1.12322	2.09037	1.52744	1.43932	1.68968	1.41702	1.40411
			-0.16671	1.53831	1.54889	1.1021	2.05845	1.55956	1.44573	1.69461	1.44367	1.41584
			-0.16959	1.56325	1.53676	1.0917	2.03824	1.59953	1.49998	1.69519	1.47899	1.4322
			-0.17247	1.59467	1.55947	1.08844	2.07909	1.59496	1.51067	1.76451	1.50431	1.41341
			-0.17534	1.621	1.57959	1.10818	2.13797	1.59129	1.49767	1.81481	1.48775	1.40714
			-0.17822	1.62411	1.60237	1.13639	2.1257	1.61141	1.52695	1.7826	1.49799	1.43621
			-0.1811	1.63927	1.59317	1.22509	2.14968	1.62651	1.58674	1.78411	1.51576	1.4563
			-0.18398	1.70305	1.56571	1.22553	2.21135	1.66544	1.59271	1.85642	1.53794	1.52618
			-0.18686	1.71246	1.59288	1.20196	2.23984	1.69577	1.58764	1.91038	1.54783	1.51232
			-0.18974	1.71664	1.61899	1.1223	2.27264	1.67924	1.60408	1.93408	1.58042	1.52246
			-0.19262	1.78539	1.60564	1.13514	2.24084	1.68536	1.64097	1.94872	1.59938	1.56054
			-0.19549	1.83654	1.63227	1.13283	2.31635	1.72352	1.6861	1.97632	1.6234	1.58371
			-0.19837	1.87531	1.64052	1.12766	2.39006	1.73792	1.69396	2.02084	1.62586	1.57778
			-0.20125	1.89568	1.66446	1.14592	2.33893	1.76236	1.73722	2.03275	1.65041	1.58515
			-0.20413	1.90387	1.6753	1.14407	2.28927	1.7837	1.74672	2.03866	1.65537	1.58309
			-0.20701	1.90823	1.66336	1.13445	2.35917	1.8029	1.78107	2.04265	1.67443	1.63436
			-0.20989	1.89834	1.64959	1.14219	2.37805	1.82924	1.8214	2.0797	1.67622	1.65473
			-0.21277	1.93527	1.65749	1.14029	2.45708	1.82819	1.8516	2.0771	1.6812	1.63588
			-0.21564	1.99666	1.68332	1.15047	2.47877	1.83692	1.86783	2.06922	1.68917	1.6095
			-0.21852	2.06233	1.70646	1.1512	2.47163	1.86262	1.91733	2.09771	1.70497	1.70496
			-0.2214	2.06843	1.70259	1.17156	2.53569	1.90736	1.94511	2.10762	1.69781	1.72378
			-0.22428	2.08185	1.69935	1.17936	2.61415	1.94983	1.95995	2.16225	1.7417	1.75406
			-0.22716	2.14666	1.69279	1.17341	2.57549	1.97608	2.02123	2.25776	1.72491	1.69076
			-0.23004	2.20539	1.71596	1.16735	2.588	1.98548	2.04652	2.16787	1.7223	1.77574
			-0.23292	2.1842	1.72152	1.17904	2.65913	2.03238	2.08015	2.14005	1.73012	1.77848
			-0.23579	2.15801	1.72754	1.20408	2.68655	2.08079	2.11619	2.16565	1.77235	1.76598
			-0.23867	2.22655	1.73775	1.20443	2.72073	2.08703	2.14527	2.18162	1.75211	1.73219
			-0.24155	2.27842	1.73542	1.19106	2.69496	2.08838	2.20326	2.20995	1.72321	1.79961
			-0.24443	2.23498	1.74823	1.18573	2.66431	2.13322	2.20926	2.21424	1.75796	1.84263
			-0.24731	2.25274	1.77033	1.18901	2.66302	2.14429	2.23311	2.25365	1.80374	1.88761
			-0.25019	2.2876	1.7795	1.22306	2.73487	2.23503	2.2643	2.26155	1.79796	1.85859
			-0.25307	2.32862	1.78412	1.21021	2.75726	2.23985	2.35444	2.2318	1.76916	1.91739
			-0.25594	2.32479	1.79212	1.19809	2.75145	2.24085	2.4054	2.21696	1.76423	1.90066
			-0.25882	2.27162	1.78427	1.21324	2.75418	2.25898	2.45724	2.21211	1.76919	1.88574
			-0.2617	2.15352	1.78208	1.23082	2.82278	2.33432	2.47245	2.22533	1.81578	1.93034
			-0.26458	2.2757	1.82444	1.24488	2.81685	2.38231	2.53361	2.23312	1.81845	1.98593
			-0.26746	2.36329	1.84108	1.24125	2.90686	2.33911	2.57897	2.25281	1.78123	1.94949
			-0.27034	2.29905	1.84258	1.2403	2.8954	2.35138	2.60985	2.3012	1.75257	1.92965
			-0.27322	2.31594	1.85287	1.2399	3.0097	2.42309	2.63213	2.31414	1.79038	1.98761
			-0.2761	2.29182	1.86615	1.26506	2.95569	2.46199	2.68178	2.29263	1.76688	2.01716
			-0.27897	2.30984	1.82997	1.30148	2.89164	2.45027	2.76783	2.29431	1.73637	2.0037
			-0.28185	2.3777	1.83344	1.31572	2.96477	2.38707	2.82682	2.28053	1.76556	2.15144
			-0.28473	2.29585	1.82372	1.3345	3.08241	2.43781	2.84231	2.24153	1.7849	2.16704
			-0.28761	2.35797	1.83642	1.32903	3.10234	2.48513	2.92131	2.27843	1.75689	2.10611
			-0.29049	2.36859	1.87416	1.22467	3.08349	2.52544	2.96903	2.33167	1.74937	2.1252
			-0.29337	2.33954	1.89055	1.14227	3.09764	2.52902	3.012	2.35296	1.75831	2.13801
			-0.29624	2.33619	1.91432	1.13177	3.17103	2.54679	3.03692	2.3379	1.75968	2.12492
			-0.29912	2.36072	1.90003	1.1301	3.18477	2.51645	3.11641	2.34165	1.7493	2.16787
			-0.302	2.33229	1.90613	1.13741	3.17502	2.53381	3.1685	2.3503	1.73134	2.18449
			-0.30488	2.35101	1.88277	1.12851	3.19652	2.58442	3.18829	2.37256	1.73998	2.20135
			-0.30776	2.32396	1.89662	1.14654	3.18032	2.61664	3.24418	2.35092	1.73752	2.21891
			-0.31064	2.35506	1.91652	1.14749	3.26277	2.63868	3.27021	2.36765	1.73075	2.24421
			-0.31352	2.37685	1.94873	1.11776	3.29815	2.65123	3.30722	2.38185	1.69025	2.2915
			-0.31639	2.41067	1.93647	1.16289	3.3308	2.66184	3.35145	2.46106	1.7142	2.30221
			-0.31927	2.37682	1.95778	1.14664	3.40589	2.68276	3.44676	2.41946	1.71875	2.33943
			-0.32215	2.41465	1.94963	1.14013	3.39026	2.69671	3.48467	2.41117	1.69803	2.37987
			-0.32503	2.3765	1.96561	1.15247	3.51729	2.70552	3.51274	2.40444	1.69238	2.43954
			-0.32791	2.45184	1.93175	1.15365	3.63796	2.7081	3.54497	2.45195	1.66732	2.42344
			-0.33079	2.35063	1.94404	1.14604	3.56946	2.86956	3.62366	2.53032	1.68165	2.39973
			-0.33367	2.34514	1.96707	1.13584	3.55873	2.71019	3.68093	2.52994	1.68895	2.49296
			-0.33655	2.39078	2.01794	1.13722	3.78104	2.67116	3.7546	2.49664	1.6525	2.57543
			-0.33942	2.53393	1.98406	1.13772	4.02767	2.75539	3.74863	2.53247	1.67856	2.55307
			-0.3423	2.4533	1.95019	1.17088	4.172	2.6806	3.8528	2.63752	1.70416	2.4635
			-0.34518	2.45454	1.98338	1.18968	4.08671	2.81372	3.92028	2.70239	1.61998	2.48642
			-0.34806	2.45446	2.00392	1.18655	4.01451	2.81817	3.91685	2.71823	1.66281	2.57868
			-0.35094	2.54638	2.03697	1.17219	4.07895	2.85941	3.93848	2.66515	1.64919	2.64295
			-0.35382	2.53149	2.00971	1.17716	4.0924	2.84617	4.00068	2.7093	1.74264	2.53847
			-0.3567	2.57136	1.99119	1.14293	4.1555	2.87025	4.12313	2.78	1.68792	2.50146
			-0.35957	2.58574	2.03349	1.17431	4.23304	2.89926	4.19599	2.68899	1.66921	2.62284
			-0.36245	2.55434	2.06124	1.18766	4.55962	2.93196	4.22792	2.67595	1.65821	2.73999
			-0.36533	2.556	2.05631	1.19583	4.88537	2.93535	4.2204	2.77974	1.6707	2.70282
			-0.36821	2.58787	2.05008	1.16973	4.91978	2.97852	4.28516	2.85726	1.63062	2.60836
			-0.37109	2.69894	2.04688	1.18363	4.87277	3.0644	4.37209	2.85064	1.5694	2.65682
			-0.37397	2.65539	2.06617	1.20887	4.89709	3.10145	4.36136	2.83622	1.62079	2.81449
			-0.37685	2.60182	2.08118	1.22211	5.17492	3.08298	4.42586	2.88489	1.58427	2.85016
			-0.37973	2.73245	2.09162	1.20972	5.38388	3.08423	4.50281	2.95917	1.58762	2.77571
			-0.3826	2.71556	2.07311	1.23765	5.41286	3.16219	4.58434	2.95409	1.58532	2.80932
			-0.38548	2.68044	2.0853	1.2256	5.4196	3.15919	4.65723	2.86633	1.60532	2.80087
			-0.38836	2.65297	2.09378	1.24958	5.46605	3.12912	4.76601	2.91093	1.58169	2.87656
			-0.39124	2.70694	2.09831	1.24253	5.78254	3.16057	4.81579	3.03131	1.53066	2.86917
			-0.39412	2.85824	2.10957	1.22631	5.93284	3.20066	4.81072	3.14221	1.55352	2.83513
			-0.397	2.91212	2.11764	1.23539	6.28004	3.29273	4.9195	3.01919	1.47549	2.85974
			-0.39987	2.76924	2.10888	1.24647	6.27904	3.36969	5.00029	2.97724	1.54461	2.95384
			-0.40275	2.84245	2.16734	1.21332	6.4911	3.40086	5.03231	3.09538	1.59266	3.0276
			-0.40563	3.05287	2.15386	1.26242	6.8653	3.36159	5.11245	3.17664	1.6008	3.02941
			-0.40851	2.96081	2.17845	1.25111	6.8824	3.39966	5.15764	3.12885	1.53599	3.04673
			-0.41139	2.81264	2.16513	1.26603	7.00909	3.46082	5.13661	3.0866	1.58533	3.09678
			-0.41427	2.83736	2.21264	1.24269	7.24607	3.49478	5.25334	3.13286	1.56007	3.16365
			-0.41715	2.95631	2.21406	1.26518	7.50706	3.50275	5.36076	3.26376	1.60884	3.14779
			-0.42002	2.8605	2.22358	1.22331	7.70148	3.51741	5.46687	3.33222	1.63774	3.06941
			-0.4229	2.88892	2.20846	1.24482	7.76281	3.62742	5.51631	3.22385	1.58517	3.015
			-0.42578	2.93367	2.2045	1.28062	7.75294	3.60762	5.62003	3.26574	1.52819	3.11972
			-0.42866	2.98944	2.22892	1.28572	7.85929	3.67508	5.71567	3.35456	1.59207	3.25577
			-0.43154	2.94083	2.26596	1.28636	8.26256	3.73063	5.68812	3.34155	1.63733	3.25568
			-0.43442	2.91461	2.24941	1.31501	8.24576	3.69821	5.60631	3.37415	1.58775	3.14665
			-0.4373	2.80722	2.32026	1.31743	8.37345	3.69329	5.7735	3.31507	1.59326	3.13901
			-0.44018	2.94507	2.37101	1.67024	8.30523	3.8191	5.98596	3.40978	1.5872	3.30796
			-0.44305	3.08225	2.40688	1.98173	8.7366	3.84684	6.07881	3.44502	1.63179	3.39914
			-0.44593	3.1193	2.35847	2.01374	9.19838	3.95046	6.16667	3.50087	1.56772	3.35637
			-0.44881	2.96996	2.36823	2.00236	9.22676	3.94968	6.25519	3.54119	1.61852	3.30077
			-0.45169	3.09469	2.40829	2.01011	8.80082	3.99871	6.21595	3.51391	1.5965	3.43498
			-0.45457	3.12354	2.43792	1.59721	8.8303	4.00628	6.24968	3.60456	1.69855	3.57562
			-0.45745	3.13404	2.44326	1.32908	9.0381	3.99748	6.30339	3.67947	1.63865	3.44525
			-0.46032	3.0865	2.41153	1.37216	9.27832	3.98791	6.3315	3.64589	1.69534	3.40965
			-0.4632	3.11042	2.49292	1.28523	9.07375	4.03574	6.3635	3.66895	1.63322	3.43881
			-0.46608	3.10512	2.50911	1.24765	9.25082	4.23615	6.50467	3.67074	1.64867	3.63321
			-0.46896	3.07121	2.52796	1.30565	9.88775	4.28594	6.5571	3.75657	1.65462	3.75038
			-0.47184	3.0673	2.4956	1.33325	9.99993	4.19931	6.59517	3.88707	1.68295	3.50733
			-0.47472	3.25035	2.53237	1.34004	9.99377	4.30664	6.58233	3.88362	1.66491	3.49615
			-0.4776	3.2	2.58188	1.331	9.78932	4.41213	6.62865	3.81634	1.63157	3.76565
			-0.48048	3.20287	2.53953	1.37367	9.97107	4.50101	6.73674	3.95214	1.66297	3.86281
			-0.48335	3.18306	2.62712	1.36594	9.99993	4.33802	6.77439	4.07792	1.68264	3.68383
			-0.48623	3.22914	2.58977	1.36734	9.99993	4.32492	6.80851	4.08689	1.70364	3.66936
			-0.48911	3.33266	2.63039	1.56825	9.79966	4.46284	6.89079	4.02683	1.71923	3.84593
			-0.49199	3.33039	2.6678	1.46031	9.96737	4.45289	7.0789	3.99899	1.74325	4.09429
			-0.49487	3.25014	2.65276	1.30171	9.99993	4.53035	7.19387	4.26524	1.72234	3.98393
			-0.49775	3.26739	2.69452	1.35105	9.99993	4.60191	7.13052	4.38613	1.7574	3.74898
			-0.50063	3.40817	2.70387	1.30577	9.99993	4.71658	7.0567	4.25712	1.7522	3.84564
			-0.5035	3.33179	2.74754	1.29165	9.99991	4.78608	7.17285	4.19438	1.76496	4.14902
			-0.50638	3.1917	2.75129	1.37951	9.99993	4.67843	7.23548	4.3821	1.72056	4.16337
			-0.50926	3.24195	2.77739	1.34164	9.99993	4.58915	7.24836	4.4457	1.74287	3.86849
			-0.51214	3.34389	2.76993	1.31862	9.99993	4.6994	7.27752	4.39502	1.74127	3.8012
			-0.51502	3.3004	2.80144	1.39857	9.99993	4.70487	7.50526	4.35436	1.75496	4.07257
			-0.5179	3.32053	2.79666	1.3591	9.99993	4.7339	7.67867	4.54125	1.77861	4.25886
			-0.52078	3.36226	2.76893	1.32514	9.99993	4.84895	7.62998	4.71184	1.78937	4.06612
			-0.52365	3.41713	2.76288	1.32979	9.99993	4.85934	7.61131	4.86287	1.7866	3.9932
			-0.52653	3.45216	2.845	1.30082	9.99993	4.98132	7.63378	4.73225	1.79078	4.09517
			-0.52941	3.42083	2.86767	1.30289	9.99993	4.89518	7.65224	4.73693	1.79063	4.1319
			-0.53229	3.39792	2.87979	1.33272	9.99993	4.77779	7.70453	4.82174	1.8129	4.03672
			-0.53517	3.41942	2.90348	1.37658	9.99993	4.9219	7.73655	4.88284	1.79606	3.89612
			-0.53805	3.49904	2.93026	1.40796	9.99993	4.95651	7.73266	4.81423	1.82097	4.05874
			-0.54093	3.6259	2.96842	1.3691	9.99993	5.18596	7.87024	4.69968	1.86074	4.33858
			-0.5438	3.69341	3.00072	1.37405	9.99993	4.9216	7.97849	4.72541	1.87211	4.23004
			-0.54668	3.68168	2.97995	1.44215	9.99993	5.0176	8.13864	5.01887	1.86953	4.10227
			-0.54956	3.62562	2.97153	1.34357	9.99993	5.24165	8.12662	5.17276	1.86225	4.00723
			-0.55244	3.60876	3.05539	1.26579	9.99993	5.19957	8.23144	5.15907	1.88074	4.06002
			-0.55532	3.66534	3.05598	1.39425	9.99993	5.09028	8.23958	4.96983	1.87582	4.16185
			-0.5582	3.68835	3.10784	1.38273	9.99993	5.06571	8.2667	4.96158	1.9146	4.13185
			-0.56108	3.77443	3.15114	1.87387	9.99993	4.98101	8.38034	5.2964	1.91529	4.08894
			-0.56396	3.72517	3.17618	1.97231	9.99993	5.12726	8.31272	5.38969	1.92794	4.16579
			-0.56683	3.81285	3.15357	1.51398	9.99993	5.15128	8.55184	5.18142	1.96106	4.33677
			-0.56971	4.02838	3.10177	1.51601	9.99993	5.15386	8.69309	5.08856	1.97454	4.40356
			-0.57259	3.83349	3.14206	1.40943	9.99993	5.162	8.75981	5.31484	1.97194	4.36723
			-0.57547	3.84914	3.18273	1.45373	9.99993	5.20031	8.97777	5.43387	1.97206	4.27274
			-0.57835	3.95803	3.19859	1.41874	9.99993	5.17737	8.71146	5.26713	1.96087	4.29976
			-0.58123	3.91162	3.15949	1.41287	9.99993	5.20057	8.70952	5.16918	1.96571	4.3507
			-0.5841	3.90842	3.12917	1.38945	9.99993	5.1315	8.94669	5.31146	2.01707	4.48085
			-0.58698	4.0009	3.22611	1.4371	9.99993	5.20209	8.86527	5.60531	2.00486	4.51354
			-0.58986	4.09036	3.29305	1.44892	9.99993	5.23879	8.88626	5.44311	2.00344	4.37757
			-0.59274	4.05689	3.26018	1.43863	9.99993	5.14875	9.21168	5.33645	2.00064	4.45751
			-0.59562	4.18181	3.24744	1.52453	9.99993	5.27467	9.32908	5.51212	2.02099	4.65378
			-0.5985	4.27319	3.34424	2.0707	9.99993	5.39575	9.09635	5.70491	2.05597	4.68259
			-0.60138	4.15302	3.40488	2.0996	9.99993	5.29609	8.96653	5.63818	2.10991	4.48198
			-0.60425	4.07937	3.39059	2.11266	9.99993	5.26174	9.23457	5.33359	2.06234	4.48391
			-0.60713	4.15172	3.37668	2.1739	9.99993	5.19667	9.26893	5.38724	2.04515	4.64818
			-0.61001	4.08098	3.43201	2.5517	9.99993	5.13776	9.21229	5.70126	2.12223	4.81627
			-0.61289	4.11665	3.38995	2.06476	9.99993	5.10474	9.12493	5.78604	2.12493	4.74318
			-0.61577	4.20817	3.33525	1.48256	9.99993	5.16695	9.27882	5.58611	2.1439	4.6718
			-0.61865	4.304	3.37166	1.46938	9.99993	5.27012	9.43694	5.53533	2.11931	4.85146
			-0.62153	4.53317	3.46814	1.4707	9.99993	5.40895	9.58418	5.87653	2.14842	5.10833
			-0.6244	4.37928	3.53041	1.58814	9.99993	5.2798	9.56411	5.93992	2.14404	5.17737
			-0.62728	4.59641	3.55455	1.58688	9.99993	5.30789	9.705	5.74359	2.19625	4.90526
			-0.63016	4.72495	3.51583	1.54524	9.99993	5.30386	9.41348	5.7336	2.18922	4.90094
			-0.63304	4.4738	3.6074	1.54364	9.99993	5.29889	9.66835	5.66372	2.17026	5.15845
			-0.63592	4.38239	3.58838	1.64554	9.99993	5.32676	9.6473	5.86478	2.16864	5.28772
			-0.6388	4.46984	3.56772	1.59788	9.99993	5.3251	9.60293	5.88717	2.239	5.07876
			-0.64168	4.49221	3.56252	1.55534	9.99993	5.36548	9.66222	5.78004	2.25099	5.01707
			-0.64456	4.67581	3.68733	1.58079	9.99993	5.34444	9.82287	5.87889	2.24212	5.24118
			-0.64743	4.72507	3.75101	1.65053	9.99993	5.43221	9.84083	5.98332	2.2664	5.52799
			-0.65031	4.74356	3.67774	1.63003	9.99993	5.38852	9.95327	5.91987	2.2455	5.41202
			-0.65319	4.55159	3.78205	1.52842	9.99993	5.35618	9.83839	5.87666	2.33323	5.24807
			-0.65607	4.57133	3.84933	1.53545	9.99993	5.30826	9.73072	6.01027	2.32628	5.35166
			-0.65895	4.81007	3.89344	1.66918	9.99993	5.41226	9.73384	5.91498	2.28007	5.6138
			-0.66183	4.7074	3.71469	1.98749	9.99993	5.49803	9.91557	5.97732	2.286	5.64531
			-0.66471	4.60191	3.73969	2.04147	9.99993	5.49138	9.72534	6.03367	2.31965	5.34074
			-0.66758	4.69623	3.8815	1.85842	9.99993	5.45536	9.79354	6.04923	2.29299	5.56285
			-0.67046	4.94401	3.94431	1.58912	9.99993	5.49722	9.99993	6.14954	2.32205	5.84652
			-0.67334	4.93109	3.7966	1.666	9.99993	5.49818	9.99993	6.08139	2.37366	5.91607
			-0.67622	4.73393	3.81417	1.63036	9.99993	5.42677	9.99993	6.12418	2.41565	5.81133
			-0.6791	4.70599	3.95827	1.66199	9.99993	5.16138	9.99993	6.2104	2.42311	5.76753
			-0.68198	4.8513	3.99096	1.56561	9.99993	5.39133	9.99993	6.22784	2.40907	6.06813
			-0.68486	4.85825	3.99163	1.64177	9.99993	5.59724	9.99993	6.33262	2.40006	6.13844
			-0.68773	4.94271	3.91878	1.61814	9.99993	5.48047	9.99993	6.17701	2.4327	6.25101
			-0.69061	4.81647	3.98866	1.52878	9.99993	5.50973	9.99993	6.39843	2.46514	6.19167
			-0.69349	4.98119	4.15114	1.61786	9.99993	5.59455	9.99993	6.65352	2.46944	6.28486
			-0.69637	5.15356	4.20176	1.59751	9.99993	5.66374	9.99993	6.34631	2.48741	6.44083
			-0.69925	5.21046	4.08856	1.75688	9.99993	5.58047	9.99993	6.18586	2.47367	6.27489
			-0.70213	5.06985	4.11329	1.82218	9.99993	5.6264	9.99993	6.52723	2.48431	6.3201
			-0.70501	5.02464	4.17154	1.80871	9.99993	5.63141	9.99993	6.74778	2.52011	6.49681
			-0.70788	5.12102	4.27552	1.78159	9.99993	5.55937	9.99993	6.54787	2.54591	6.62328
			-0.71076	4.99085	4.15998	1.66342	9.99993	5.51813	9.99993	6.58327	2.57931	6.69607
			-0.71364	5.18335	4.13295	1.67734	9.99993	5.59248	9.99993	6.82052	2.6119	6.66079
			-0.71652	5.14777	4.17001	1.90965	9.99993	5.77226	9.99993	6.9543	2.63553	6.81107
			-0.7194	5.23552	4.24114	1.91211	9.99993	5.59284	9.99993	6.60157	2.68316	6.91887
			-0.72228	5.45413	4.34274	1.94179	9.99993	5.7092	9.99993	6.36618	2.66317	6.84629
			-0.72516	5.21061	4.26218	1.98367	9.99993	5.66527	9.99993	6.6135	2.64818	7.00174
			-0.72803	5.17678	4.33129	1.98485	9.99993	5.66289	9.99993	6.9134	2.67217	7.17106
			-0.73091	5.44509	4.4984	1.90992	9.99993	5.65424	9.99993	6.84635	2.67975	7.254
			-0.73379	5.61621	4.43879	1.89857	9.99993	5.83167	9.99993	6.67753	2.68096	7.22723
			-0.73667	5.33114	4.30796	1.94659	9.99993	5.93615	9.99993	6.68189	2.70273	7.50376
			-0.73955	5.26309	4.37161	1.88675	9.99993	5.94571	9.99993	7.14465	2.70884	7.71918
			-0.74243	5.35909	4.45761	2.05494	9.99993	6.00104	9.99993	7.29254	2.65775	7.84827
			-0.74531	5.40667	4.46059	2.03342	9.99993	5.74436	9.99993	6.87435	2.85441	7.90788
			-0.74818	5.3897	4.35198	2.03124	9.99993	5.63878	9.99993	6.68272	2.94019	7.7637
			-0.75106	5.39445	4.36524	1.96053	9.99993	5.83322	9.99993	6.88814	2.99956	8.14723
			-0.75394	5.40468	4.4642	1.95635	9.99993	5.76576	9.99993	7.13555	2.97509	8.20498
			-0.75682	5.47918	4.5125	1.7884	9.99993	5.88472	9.99993	7.20879	2.82607	8.1578
			-0.7597	5.48222	4.43177	1.99231	9.99993	5.77461	9.99993	6.98211	2.65674	8.26476
			-0.76258	5.50348	4.48369	1.98632	9.99993	5.81776	9.99993	7.05797	2.72837	8.60695
			-0.76546	5.4957	4.65188	2.06837	9.99993	5.98299	9.99993	7.25217	2.88492	8.73647
			-0.76833	5.65269	4.64915	2.12873	9.99993	5.86821	9.99993	7.4101	2.83071	8.70046
			-0.77121	5.7397	4.47489	2.05796	9.99993	5.79682	9.99993	7.15589	2.89135	8.87169
			-0.77409	5.41005	4.48014	2.11377	9.99993	5.75005	9.99993	6.96731	2.92262	8.99861
			-0.77697	5.57741	4.59445	2.07625	9.99993	5.90383	9.99993	7.0405	3.03339	9.12163
			-0.77985	5.72461	4.67092	1.96453	9.99993	5.94489	9.99993	7.35109	2.96198	8.78115
			-0.78273	5.50985	4.51987	1.97792	9.99993	6.023	9.99993	7.24312	2.85187	9.12587
			-0.78561	5.40517	4.60624	2.0884	9.99993	6.11219	9.99993	7.16093	3.0035	9.36874
			-0.78849	5.73019	4.74268	2.19517	9.99993	6.06019	9.99993	7.23214	3.16993	9.64326
			-0.79136	5.90366	4.81947	2.13046	9.99993	6.03226	9.99993	7.35744	2.94058	9.99768
			-0.79424	5.89548	4.74904	2.1457	9.99993	5.8708	9.99993	7.39115	3.00447	9.99993
			-0.79712	5.81905	4.66483	2.15987	9.99993	6.05969	9.99993	7.13552	2.97608	9.99993
			-0.8	5.70543	4.86509	2.18482	9.99993	5.9688	9.99993	7.0397	3.14043	9.99993

[truncated: 7 more sheets: Supplementary Figure 10b, Supplementary Figure 11c, Supplementary Figure 11d, Supplementary Figure 11e, Supplementary Figure 12c, Supplementary Figure 12d, Supplementary Figure 12e]
